# Supplementary material for: Within-host evolution of Helicobacter pylori shaped by niche-specific adaptation, intragastric migrations and selective sweeps
Source: Nat Commun. 2019 May 22;10:2273. doi: 10.1038/s41467-019-10050-1 (PMC6531487; doi:10.1038/s41467-019-10050-1)
Supplement: Supplementary file 5 — Supplementary Data 1 [file 41467_2019_10050_MOESM5_ESM.xlsx]

## Sheet: Supplemental Data 1
Supplemental Data 1 Genome characteristics of all sequenced H. pylori isolates
Isolate	Platform	Contig number	Total length (bp)	Largest contig (bp)	GC (%)	N50 (bp)	N per 100kbp
13-A-EK10	Illumina Miseq	48	1600518	221795	39.06	73672	0
13-A-EK1	Illumina Miseq	44	1600383	221828	39.06	79109	9.01
13-A-EK2	Illumina Miseq	44	1600003	221828	39.06	73568	8.94
13-A-EK3	Illumina Miseq	49	1603370	221805	39.06	64658	14.49
13-A-EK4	Illumina Miseq	48	1600154	221797	39.06	73672	0
13-A-EK5	Illumina Miseq	39	1600382	221829	39.06	111078	0
13-A-EK6	Illumina Miseq	42	1602478	221800	39.06	116283	0
13-A-EK7	Illumina Miseq	39	1599866	221827	39.06	100974	0
13-A-EK8-SMRT	PacBio RSII	1	1619300	1619300	39.07	1619300	0
13-A-EK9	Illumina Miseq	44	1600254	221827	39.06	79109	0
13-C-EK10	Illumina Miseq	58	1601521	176826	39.07	58520	9
13-C-EK1	Illumina Miseq	50	1602885	221795	39.06	102809	0
13-C-EK2	Illumina Miseq	48	1603427	221805	39.06	79110	0
13-C-EK3	Illumina Miseq	50	1602890	183738	39.05	108413	0
13-C-EK4	Illumina Miseq	50	1603528	221804	39.06	64658	14.31
13-C-EK5	Illumina Miseq	58	1605122	221800	39.06	79110	0
13-C-EK6	Illumina Miseq	46	1603079	221802	39.06	83702	14.43
13-C-EK7	Illumina Miseq	45	1602917	203169	39.06	111100	14.37
13-C-EK8	Illumina Miseq	57	1604002	183979	39.06	108426	22.51
13-C-EK9	Illumina Miseq	48	1603569	221805	39.06	79109	14.37
13-F-EK10	Illumina Miseq	55	1603289	219269	39.05	79109	0
13-F-EK1	Illumina Miseq	50	1602781	183739	39.05	83722	0
13-F-EK2	Illumina Miseq	39	1602641	221794	39.06	116292	0
13-F-EK3	Illumina Miseq	50	1602911	183740	39.05	102676	0
13-F-EK4	Illumina Miseq	48	1602230	219111	39.06	108421	0
13-F-EK5	Illumina Miseq	40	1602271	221809	39.06	102822	0
13-F-EK6	Illumina Miseq	40	1602635	221808	39.06	132667	0
13-F-EK7	Illumina Miseq	52	1603339	183740	39.05	116316	0.62
13-F-EK8	Illumina Miseq	48	1602783	219140	39.06	113381	0
13-F-EK9	Illumina Miseq	46	1602769	221802	39.06	105870	0
169-A-EK10	Illumina Miseq	35	1592775	243835	38.99	160254	0
169-A-EK1	Illumina Miseq	37	1593092	228275	38.99	96095	0
169-A-EK2	Illumina Miseq	33	1592650	328831	38.99	176567	0
169-A-EK3	Illumina Miseq	29	1592079	255398	38.99	160229	0
169-A-EK4	Illumina Miseq	34	1591807	220610	38.99	109687	0
169-A-EK5-SMRT	PacBio RSII	1	1610187	1610187	39	1610187	0
169-A-EK6	Illumina Miseq	32	1592297	243837	38.99	160232	0.63
169-A-EK7	Illumina Miseq	33	1591861	243835	38.99	163637	0
169-A-EK8	Illumina Miseq	35	1591899	243837	38.99	160229	0
169-A-EK9	Illumina Miseq	30	1591073	283152	38.99	160243	0
169-C-EK10	Illumina Miseq	30	1590917	283152	38.99	160278	0
169-C-EK1	Illumina Miseq	31	1591686	243834	38.99	160234	0
169-C-EK2	Illumina Miseq	36	1593287	277567	39	160288	0
169-C-EK3	Illumina Miseq	35	1591531	220620	38.99	109687	0
169-C-EK4	Illumina Miseq	29	1591188	228237	39	109687	0
169-C-EK5	Illumina Miseq	33	1591905	243837	38.99	160230	0
169-C-EK6	Illumina Miseq	36	1592234	243851	38.99	160231	0
169-C-EK7	Illumina Miseq	32	1591195	242410	38.99	109686	0
169-C-EK8-SMRT	PacBio RSII	1	1611628	1611628	39	1611628	0
169-C-EK9	Illumina Miseq	33	1592691	328797	38.99	161220	0
173-A-EK10	Illumina Miseq	48	1668079	163601	38.75	93961	0
173-A-EK1-SMRT	PacBio RSII	1	1690720	1690720	38.76	1690720	0
173-A-EK2	Illumina Miseq	43	1665891	163009	38.75	89428	0
173-A-EK3	Illumina Miseq	43	1666200	231707	38.74	96757	0
173-A-EK4	Illumina Miseq	38	1666624	231709	38.75	107662	0
173-A-EK5	Illumina Miseq	43	1666631	164150	38.75	93960	0
173-A-EK6	Illumina Miseq	48	1665801	163004	38.75	89429	0
173-A-EK7	Illumina Miseq	40	1666213	164801	38.75	93959	0
173-A-EK8	Illumina Miseq	42	1665805	231709	38.75	94442	0
173-A-EK9	Illumina Miseq	37	1666313	231707	38.75	96759	0
173-C-EK10	Illumina Miseq	42	1666749	231709	38.75	96759	0
173-C-EK1	Illumina Miseq	40	1666463	231710	38.75	96757	0
173-C-EK2	Illumina Miseq	41	1666294	164955	38.75	93959	0
173-C-EK3	Illumina Miseq	43	1666551	164867	38.74	93960	0
173-C-EK4	Illumina Miseq	43	1665882	231707	38.75	77546	0
173-C-EK5	Illumina Miseq	40	1666369	231710	38.75	94644	0
173-C-EK6	Illumina Miseq	40	1666322	231705	38.75	94645	0
173-C-EK7	Illumina Miseq	46	1666103	231708	38.75	77547	0
173-C-EK8	Illumina Miseq	36	1666525	231707	38.74	107641	0
173-C-EK9	Illumina Miseq	40	1666613	231708	38.74	93961	0
19-A-EK10	Illumina Miseq	48	1682847	253885	38.77	94496	0
19-A-EK1	Illumina Miseq	48	1660278	206560	38.81	86126	0
19-A-EK2	Illumina Miseq	42	1684905	272985	38.76	165932	0
19-A-EK3-SMRT	PacBio RSII	1	1706376	1706376	38.73	1706376	0
19-A-EK4	Illumina Miseq	51	1683649	253880	38.76	82707	0
19-A-EK5	Illumina Miseq	47	1683901	220666	38.76	86130	0
19-A-EK6	Illumina Miseq	49	1683741	229504	38.77	82707	0
19-A-EK7	Illumina Miseq	49	1683820	229441	38.76	101020	0
19-A-EK8	Illumina Miseq	49	1683630	229616	38.76	82706	0
19-A-EK9	Illumina Miseq	49	1682001	234256	38.77	100537	0
19-C-EK10	Illumina Miseq	47	1685214	229709	38.77	119588	0
19-C-EK1-SMRT	PacBio RSII	1	1709363	1709363	38.72	1709363	0
19-C-EK2	Illumina Miseq	41	1685330	253870	38.76	124043	0
19-C-EK3	Illumina Miseq	45	1685701	229427	38.77	123611	0
19-C-EK4	Illumina Miseq	46	1685737	229432	38.76	123009	0
19-C-EK5	Illumina Miseq	45	1685164	229432	38.76	113861	0
19-C-EK6	Illumina Miseq	43	1684282	229457	38.76	119356	0
19-C-EK7	Illumina Miseq	51	1686087	229713	38.76	83086	0
19-C-EK8	Illumina Miseq	49	1685319	229439	38.77	83086	0
19-C-EK9	Illumina Miseq	48	1685179	253843	38.76	94857	0
19-F-EK10	Illumina Miseq	47	1683406	220665	38.77	101026	0
19-F-EK1	Illumina Miseq	39	1684159	253858	38.76	122812	0
19-F-EK2	Illumina Miseq	52	1685052	214906	38.76	87585	0
19-F-EK3	Illumina Miseq	45	1685517	229710	38.77	116486	0.59
19-F-EK4	Illumina Miseq	44	1684230	229532	38.76	119374	0
19-F-EK5	Illumina Miseq	46	1684978	253862	38.77	114048	0
19-F-EK6	Illumina Miseq	54	1683995	229475	38.76	101042	0
19-F-EK7	Illumina Miseq	47	1683984	229435	38.77	101034	0
19-F-EK8	Illumina Miseq	50	1684423	229470	38.76	94364	0
19-F-EK9	Illumina Miseq	45	1685858	214898	38.76	123609	0
20-A-EK10	Illumina Miseq	32	1587122	236106	39.1	109210	0
20-A-EK1-SMRT	PacBio RSII	1	1599658	1599658	39.11	1599658	0
20-A-EK2	Illumina Miseq	39	1586771	244868	39.1	109454	0
20-A-EK3	Illumina Miseq	39	1586607	244885	39.1	77554	0
20-A-EK4	Illumina Miseq	40	1586061	244884	39.11	83740	0
20-A-EK5	Illumina Miseq	32	1577557	244891	39.12	106899	0
20-A-EK6	Illumina Miseq	42	1586398	244886	39.11	77554	0
20-A-EK7	Illumina Miseq	35	1586558	244884	39.11	107295	0
20-A-EK8	Illumina Miseq	39	1586451	244893	39.11	83740	0
20-A-EK9	Illumina Miseq	35	1586479	244885	39.11	99008	0
20-C-EK10	Illumina Miseq	36	1589180	244892	39.09	107324	0
20-C-EK1	Illumina Miseq	38	1588645	244892	39.1	90829	0
20-C-EK2	Illumina Miseq	31	1588029	244869	39.1	107015	0
20-C-EK3	Illumina Miseq	31	1588399	244877	39.1	124059	0
20-C-EK4	Illumina Miseq	32	1588625	244877	39.1	116922	0
20-C-EK5	Illumina Miseq	41	1586750	160536	39.1	82921	0
20-C-EK6	Illumina Miseq	35	1571828	244878	39.13	124464	0
20-C-EK7	Illumina Miseq	36	1588492	244886	39.09	82864	0
20-C-EK8	Illumina Miseq	44	1587745	206556	39.1	83035	0
20-C-EK9	Illumina Miseq	32	1588514	244879	39.1	106958	0
20-F-EK10	Illumina Miseq	28	1588818	256710	39.1	138318	0.63
20-F-EK1	Illumina Miseq	26	1588602	256727	39.1	166549	0
20-F-EK2	Illumina Miseq	26	1588675	256327	39.1	166551	0.63
20-F-EK3	Illumina Miseq	27	1588849	256713	39.1	138285	0.63
20-F-EK4	Illumina Miseq	24	1588243	256715	39.1	166547	0
20-F-EK5	Illumina Miseq	27	1588839	256713	39.1	166552	16.63
20-F-EK6	Illumina Miseq	25	1588324	256715	39.1	166557	0
20-F-EK7	Illumina Miseq	25	1588566	257014	39.1	158187	0
20-F-EK8	Illumina Miseq	27	1588053	256713	39.1	166549	0.63
20-F-EK9	Illumina Miseq	24	1587422	256713	39.1	196074	0
21-A-EK10	Illumina Miseq	25	1572858	266809	39.02	156345	0
21-A-EK1-SMRT	PacBio RSII	1	1582133	1582133	39.05	1582133	0
21-A-EK2	Illumina Miseq	26	1572738	266809	39.02	156345	0
21-A-EK3	Illumina Miseq	36	1573877	266874	39.02	73251	0
21-A-EK4	Illumina Miseq	25	1572870	266809	39.02	156345	0
21-A-EK5	Illumina Miseq	28	1572975	266809	39.02	147619	0
21-A-EK6	Illumina Miseq	24	1573950	402262	39.02	223562	0
21-A-EK7	Illumina Miseq	27	1573993	266873	39.02	156332	0
21-A-EK8	Illumina Miseq	27	1572883	266809	39.03	156345	0
21-A-EK9	Illumina Miseq	27	1573843	266873	39.02	156332	0.64
21-C-EK10	Illumina Miseq	27	1572851	266821	39.03	147674	0
21-C-EK1	Illumina Miseq	26	1573886	266835	39.02	147665	0
21-C-EK2	Illumina Miseq	29	1573334	266825	39.02	156335	0
21-C-EK3	Illumina Miseq	28	1573737	266843	39.02	147667	0
21-C-EK4	Illumina Miseq	28	1574147	266834	39.02	147665	0
21-C-EK5	Illumina Miseq	28	1574408	266852	39.02	147644	0.64
21-C-EK6	Illumina Miseq	26	1574021	266833	39.02	147667	0.64
21-C-EK7	Illumina Miseq	29	1574077	266830	39.02	147668	0
21-C-EK8	Illumina Miseq	26	1573772	266794	39.02	156327	0
21-C-EK9	Illumina Miseq	23	1573765	266827	39.02	156263	0
21-F-EK10	Illumina Miseq	28	1573173	266830	39.02	147670	0
21-F-EK1-SMRT	PacBio RSII	1	1583343	1583343	39.05	1583343	0
21-F-EK2	Illumina Miseq	28	1572932	266836	39.02	101635	0
21-F-EK3	Illumina Miseq	26	1573893	266834	39.02	147665	0
21-F-EK4	Illumina Miseq	26	1572572	266823	39.03	156288	0
21-F-EK5	Illumina Miseq	35	1574002	204402	39.02	109248	0
21-F-EK6	Illumina Miseq	28	1573636	266788	39.02	101681	0
21-F-EK7	Illumina Miseq	27	1573734	266779	39.02	147402	0
21-F-EK8	Illumina Miseq	30	1573418	266838	39.02	136436	0
21-F-EK9	Illumina Miseq	35	1574120	266840	39.02	109224	0
23-A-EK10	Illumina Miseq	49	1654540	227791	38.76	97296	0
23-A-EK1-SMRT	PacBio RSII	1	1679162	1679162	38.77	1679162	0
23-A-EK2	Illumina Miseq	62	1658878	198339	38.76	86760	32.87
23-A-EK3	Illumina Miseq	46	1654138	227783	38.76	96469	0
23-A-EK4	Illumina Miseq	48	1654470	227838	38.76	96464	0.6
23-A-EK5	Illumina Miseq	52	1654758	227788	38.76	96471	0
23-A-EK6	Illumina Miseq	43	1653814	227799	38.76	99105	0
23-A-EK7	Illumina Miseq	45	1654260	227795	38.76	97289	0
23-A-EK8	Illumina Miseq	48	1654267	216475	38.77	96462	0
23-A-EK9	Illumina Miseq	44	1653861	216464	38.76	96464	0
23-C-EK10	Illumina Miseq	56	1656275	215533	38.76	104757	0
23-C-EK1	Illumina Miseq	45	1654942	216549	38.76	97306	0
23-C-EK2	Illumina Miseq	61	1657744	215525	38.76	94350	28.95
23-C-EK3	Illumina Miseq	61	1660983	397821	38.76	94673	26.68
23-C-EK4	Illumina Miseq	46	1653883	216508	38.77	96350	0
23-C-EK5	Illumina Miseq	47	1654387	216609	38.76	96463	0
23-C-EK6	Illumina Miseq	48	1654251	227824	38.76	96464	15.66
23-C-EK7	Illumina Miseq	50	1659483	231649	38.77	103709	32.32
23-C-EK8	Illumina Miseq	52	1660008	171008	38.76	96463	32.25
23-C-EK9	Illumina Miseq	43	1653540	227833	38.77	96482	0
23-F-EK10	Illumina Miseq	52	1656191	170971	38.76	97253	51.37
23-F-EK1	Illumina Miseq	57	1660465	226819	38.75	100342	51.64
23-F-EK2	Illumina Miseq	56	1656932	397822	38.76	100325	18.97
23-F-EK3	Illumina Miseq	53	1656072	227790	38.76	100325	0
23-F-EK4	Illumina Miseq	59	1660561	298123	38.76	82674	34.39
23-F-EK5	Illumina Miseq	51	1656754	226830	38.75	104755	51.69
23-F-EK6	Illumina Miseq	47	1658206	250724	38.76	104756	26.37
23-F-EK7	Illumina Miseq	52	1656683	349441	38.76	104755	51.71
23-F-EK8	Illumina Miseq	57	1657209	171015	38.76	93798	51.6
23-F-EK9	Illumina Miseq	57	1657293	170994	38.75	95912	50.19
24-A-EK10	Illumina Miseq	42	1595763	235650	38.99	69853	0.63
24-A-EK1-SMRT	PacBio RSII	1	1659500	1659500	38.85	1659500	0
24-A-EK2	Illumina Miseq	44	1635820	235669	38.86	66562	0
24-A-EK3	Illumina Miseq	44	1637684	235654	38.86	84706	0
24-A-EK4	Illumina Miseq	40	1635112	235636	38.87	83174	0
24-A-EK5	Illumina Miseq	42	1596287	235658	38.99	111665	0
24-A-EK6	Illumina Miseq	50	1636349	235653	38.87	66578	7.35
24-A-EK7	Illumina Miseq	39	1596361	272478	38.99	118265	0
24-A-EK8	Illumina Miseq	46	1635490	235659	38.87	82375	7.35
24-A-EK9	Illumina Miseq	49	1635275	235604	38.87	75381	0
24-C-EK10	Illumina Miseq	30	1636411	235656	38.87	150701	0
24-C-EK1	Illumina Miseq	37	1636558	235636	38.86	89199	0
24-C-EK2	Illumina Miseq	48	1637229	235621	38.87	74368	0
24-C-EK3	Illumina Miseq	56	1641180	235586	38.86	122446	0
24-C-EK4	Illumina Miseq	41	1636661	235604	38.87	83227	0
24-C-EK5	Illumina Miseq	42	1637010	235642	38.86	83236	7.83
24-C-EK6	Illumina Miseq	43	1639330	237682	38.86	83195	0
24-C-EK7	Illumina Miseq	51	1635636	174400	38.86	81557	0
24-C-EK8	Illumina Miseq	59	1641045	235651	38.86	81663	5.81
24-C-EK9	Illumina Miseq	41	1635591	235642	38.86	80398	0
24-F-EK10	Illumina Miseq	46	1636759	174380	38.86	74862	0
24-F-EK1	Illumina Miseq	39	1637203	235712	38.87	112133	4.34
24-F-EK2	Illumina Miseq	33	1636359	235663	38.86	122010	0
24-F-EK3	Illumina Miseq	32	1595777	283791	38.98	118257	0
24-F-EK4	Illumina Miseq	31	1594272	235654	38.98	156605	4.02
24-F-EK5	Illumina Miseq	38	1635895	235635	38.86	80412	0
24-F-EK6	Illumina Miseq	33	1594571	235661	38.98	99015	0
24-F-EK7	Illumina Miseq	37	1594679	235670	38.98	143574	0
24-F-EK8	Illumina Miseq	43	1634997	235648	38.86	66517	0
24-F-EK9	Illumina Miseq	38	1594964	235662	38.97	131899	0
25-A-EK10	Illumina Miseq	49	1547502	229085	39.09	64813	0
25-A-EK1-SMRT	PacBio RSII	1	1540214	1540214	39.15	1540214	0
25-A-EK2	Illumina Miseq	43	1547041	230577	39.07	81845	0
25-A-EK3	Illumina Miseq	41	1546138	230579	39.07	83820	0
25-A-EK4	Illumina Miseq	36	1544154	305518	39.08	106564	0
25-A-EK5	Illumina Miseq	42	1546767	230456	39.07	83343	0
25-A-EK6	Illumina Miseq	38	1548461	230576	39.07	138988	0.06
25-A-EK7	Illumina Miseq	41	1549417	230576	39.07	83347	0
25-A-EK8	Illumina Miseq	37	1546348	230578	39.07	172788	0.06
25-A-EK9-SMRT	PacBio RSII	1	1540135	1540135	39.15	1540135	0
25-C-EK10	Illumina Miseq	36	1548779	230579	39.07	89421	0
25-C-EK1	Illumina Miseq	43	1545352	230578	39.07	83347	0
25-C-EK2	Illumina Miseq	42	1545141	230577	39.07	87309	0
25-C-EK3	Illumina Miseq	37	1549164	230578	39.07	89421	0
25-C-EK4	Illumina Miseq	40	1547945	230577	39.07	93136	0
25-C-EK5	Illumina Miseq	34	1546721	230578	39.07	139494	0
25-C-EK6	Illumina Miseq	39	1546067	230577	39.07	89419	0
25-C-EK7	Illumina Miseq	35	1546390	230578	39.07	89424	0
25-C-EK8	Illumina Miseq	39	1550459	230322	39.07	89423	23.61
25-C-EK9	Illumina Miseq	37	1549032	230577	39.07	139494	0
25-F-EK10	Illumina Miseq	38	1547599	230578	39.07	93142	0
25-F-EK1	Illumina Miseq	34	1546880	230573	39.07	139483	0
25-F-EK2	Illumina Miseq	36	1548112	230578	39.07	139495	0
25-F-EK3	Illumina Miseq	41	1546830	230568	39.07	83821	0
25-F-EK4	Illumina Miseq	36	1545516	230577	39.07	93115	0
25-F-EK5	Illumina Miseq	34	1546783	230578	39.07	139494	0
25-F-EK6	Illumina Miseq	34	1548795	230578	39.07	172788	0
25-F-EK7	Illumina Miseq	36	1546046	229283	39.07	141926	0
25-F-EK8	Illumina Miseq	36	1550367	230577	39.07	93142	0
25-F-EK9	Illumina Miseq	35	1545232	230551	39.07	89422	0
26-A-EK10	Illumina Miseq	42	1626509	243551	38.92	98439	19.64
26-A-EK1-SMRT	PacBio RSII	1	1643421	1643421	38.92	1643421	0
26-A-EK2	Illumina Miseq	46	1627363	281289	38.92	97947	0
26-A-EK3	Illumina Miseq	57	1637002	243518	38.93	98780	0
26-A-EK4	Illumina Miseq	41	1626642	243533	38.92	98439	0
26-A-EK5	Illumina Miseq	48	1629155	281275	38.91	97831	37.33
26-A-EK6	Illumina Miseq	41	1625281	281297	38.91	98146	0.62
26-A-EK7	Illumina Miseq	40	1627692	379241	38.91	108232	61.9
26-A-EK8	Illumina Miseq	41	1625660	244652	38.91	97947	0
26-A-EK9	Illumina Miseq	37	1626370	281367	38.92	98415	26.46
26-C-EK10	Illumina Miseq	44	1626922	243551	38.92	98439	0
26-C-EK1	Illumina Miseq	50	1630499	281301	38.91	98164	0
26-C-EK2	Illumina Miseq	45	1627723	379223	38.92	99009	0
26-C-EK3	Illumina Miseq	55	1630742	243520	38.92	108313	18.52
26-C-EK4	Illumina Miseq	35	1625122	379244	38.92	108231	0
26-C-EK5	Illumina Miseq	47	1628598	178318	38.91	97893	37.33
26-C-EK6	Illumina Miseq	44	1626823	281301	38.91	98438	27.02
26-C-EK7	Illumina Miseq	49	1626554	178316	38.92	97947	0
26-C-EK8	Illumina Miseq	49	1628006	243519	38.92	98144	27.02
26-C-EK9	Illumina Miseq	33	1625011	281363	38.92	98417	0
26-F-EK10	Illumina Miseq	38	1624897	243536	38.92	97876	0
26-F-EK1	Illumina Miseq	44	1629353	379242	38.91	108306	30.66
26-F-EK2	Illumina Miseq	44	1626171	153544	38.91	97850	32.67
26-F-EK3	Illumina Miseq	40	1643416	281359	38.95	97896	0
26-F-EK4	Illumina Miseq	31	1623821	301803	38.92	98154	0
26-F-EK5	Illumina Miseq	34	1625333	281361	38.92	98438	0
26-F-EK6	Illumina Miseq	45	1625906	178315	38.92	97891	20.62
26-F-EK7	Illumina Miseq	46	1627294	168709	38.91	97893	32.85
26-F-EK8	Illumina Miseq	45	1627051	243514	38.91	98173	0
26-F-EK9	Illumina Miseq	45	1627199	224788	38.91	98412	31.67
280-A-EK10	Illumina Miseq	37	1592626	160810	38.93	84733	0
280-A-EK1-SMRT	PacBio RSII	1	1609437	1609437	38.95	1609437	0
280-A-EK2	Illumina Miseq	37	1591671	161411	38.93	86669	0
280-A-EK3	Illumina Miseq	36	1591369	240325	38.94	75708	0
280-A-EK4	Illumina Miseq	43	1592501	160621	38.94	75709	0
280-A-EK5	Illumina Miseq	46	1592588	154147	38.94	64255	0
280-A-EK6	Illumina Miseq	36	1591670	309904	38.94	81520	0
280-A-EK7	Illumina Miseq	35	1592284	160624	38.93	84712	0
280-A-EK8	Illumina Miseq	41	1593476	154126	38.95	75708	0
280-A-EK9	Illumina Miseq	40	1594552	240470	38.97	84468	0
280-C-EK10	Illumina Miseq	39	1593625	154145	38.95	84731	0
280-C-EK1	Illumina Miseq	42	1592612	276868	38.95	75709	0
280-C-EK2	Illumina Miseq	41	1594069	154142	38.95	84740	0
280-C-EK3	Illumina Miseq	41	1594068	240433	38.97	88122	0
280-C-EK4	Illumina Miseq	38	1592983	160679	38.94	88112	0
280-C-EK5	Illumina Miseq	33	1592868	160616	38.94	107214	0
280-C-EK6	Illumina Miseq	34	1591446	240493	38.94	88110	0.63
280-C-EK7	Illumina Miseq	32	1591472	363204	38.94	88110	0
280-C-EK8	Illumina Miseq	41	1592209	154155	38.94	88111	0
280-C-EK9	Illumina Miseq	38	1592336	160616	38.94	102546	0
381-A-EK10	Illumina Miseq	40	1554803	182010	39.12	101020	0
381-A-EK1	Illumina Miseq	43	1555228	152804	39.12	70549	0
381-A-EK2	Illumina Miseq	40	1554908	182008	39.12	101019	0
381-A-EK3	Illumina Miseq	42	1555992	182047	39.12	70549	0
381-A-EK4-SMRT	PacBio RSII	1	1579431	1579431	39.12	1579431	0
381-A-EK5	Illumina Miseq	44	1556613	182056	39.12	70549	0
381-A-EK6	Illumina Miseq	42	1555691	182099	39.12	77489	0
381-A-EK7	Illumina Miseq	39	1554304	241311	39.12	95878	0
381-A-EK8	Illumina Miseq	46	1558960	163268	39.12	78896	0
381-A-EK9	Illumina Miseq	46	1554981	146091	39.13	59004	0
381-C-EK10	Illumina Miseq	45	1557175	164904	39.11	82570	0
381-C-EK1-SMRT	PacBio RSII	1	1588985	1588985	39.11	1588985	0
381-C-EK2	Illumina Miseq	46	1556227	223122	39.12	82570	0
381-C-EK3	Illumina Miseq	44	1557715	223187	39.11	82570	0
381-C-EK4	Illumina Miseq	39	1556185	290377	39.11	82570	0
381-C-EK5	Illumina Miseq	44	1557201	230129	39.12	78896	0
381-C-EK6	Illumina Miseq	41	1557277	225209	39.13	91671	0
381-C-EK7	Illumina Miseq	63	1554876	157192	39.17	54066	0
381-C-EK8	Illumina Miseq	37	1556362	271444	39.12	93678	0
381-C-EK9	Illumina Miseq	50	1559157	202867	39.12	57198	0
381-F-EK10	Illumina Miseq	47	1559160	159655	39.12	71272	0
381-F-EK1	Illumina Miseq	45	1558200	164938	39.12	77742	0
381-F-EK2	Illumina Miseq	44	1557030	217023	39.12	111605	0
381-F-EK3	Illumina Miseq	37	1555871	164935	39.11	101019	0
381-F-EK4	Illumina Miseq	42	1556027	164954	39.12	77500	0
381-F-EK5	Illumina Miseq	56	1559753	124830	39.12	58181	0
381-F-EK6	Illumina Miseq	52	1559563	159655	39.12	64592	0
381-F-EK7	Illumina Miseq	46	1558580	217827	39.12	68801	0
381-F-EK8	Illumina Miseq	49	1557609	164899	39.12	111600	0
381-F-EK9-SMRT	PacBio RSII	1	1580965	1580965	39.11	1580965	0
476-A2-EK1	Illumina Miseq	43	1572230	191616	39.03	77561	0
476-A2-EK2-SMRT	PacBio RSII	1	1649543	1649543	38.91	1649543	0
476-A2-EK3	Illumina Miseq	62	1628378	146415	38.95	71474	33.36
476-A2-EK4	Illumina Miseq	53	1606624	243553	38.96	72917	33.75
476-A2-EK5	Illumina Miseq	55	1573798	144594	39.03	71230	44.77
476-A-EK10	Illumina Miseq	53	1606177	161838	38.95	84612	12.03
476-A-EK1	Illumina Miseq	46	1574493	181745	39.02	97032	69.65
476-A-EK2	Illumina Miseq	50	1603169	156128	38.95	65416	0.62
476-A-EK3	Illumina Miseq	46	1571556	181746	39.03	75898	0.64
476-A-EK4	Illumina Miseq	48	1605105	161859	38.95	76078	6.49
476-A-EK5-SMRT	PacBio RSII	1	1634797	1634797	38.94	1634797	0
476-A-EK6	Illumina Miseq	52	1575277	151189	39.03	75919	0
476-A-EK7	Illumina Miseq	48	1575094	251027	39.02	68441	0
476-A-EK8	Illumina Miseq	49	1604513	156357	38.95	84612	0
476-A-EK9	Illumina Miseq	53	1574631	151185	39.04	75919	0
476-C2-EK1	Illumina Miseq	46	1576251	181901	39.02	97007	0
476-C2-EK2	Illumina Miseq	47	1609732	157074	38.94	85583	0
476-C2-EK3	Illumina Miseq	53	1572648	181746	39.03	72914	0
476-C2-EK4	Illumina Miseq	41	1572071	232172	39.04	77390	0
476-C2-EK5	Illumina Miseq	40	1576278	231877	39.02	91540	0
476-C-EK10	Illumina Miseq	44	1576689	181899	39.02	84658	0
476-C-EK1	Illumina Miseq	54	1610780	183213	38.95	63947	0
476-C-EK2	Illumina Miseq	45	1573815	153896	39.02	75918	0
476-C-EK3	Illumina Miseq	48	1610621	183212	38.95	71240	0
476-C-EK4	Illumina Miseq	44	1576381	222359	39.02	72980	0
476-C-EK5-SMRT	PacBio Sequel	1	1601381	1601381	39	1601381	0
476-C-EK6	Illumina Miseq	45	1573737	162034	39.03	83969	0
476-C-EK7	Illumina Miseq	45	1608995	183234	38.95	76112	0
476-C-EK8	Illumina Miseq	52	1576313	222376	39.02	66079	0
476-C-EK9	Illumina Miseq	42	1575661	181901	39.02	114106	0
478-A-EK10	Illumina Miseq	35	1614429	215682	38.9	102230	0
478-A-EK1-SMRT	PacBio RSII	1	1628623	1628623	38.92	1628623	0
478-A-EK2	Illumina Miseq	35	1614256	147508	38.9	102173	0
478-A-EK3	Illumina Miseq	36	1614073	227813	38.9	108881	0
478-A-EK4	Illumina Miseq	32	1614276	314627	38.89	102173	0
478-A-EK5	Illumina Miseq	39	1613644	215690	38.9	108106	0
478-A-EK6	Illumina Miseq	40	1614238	215680	38.91	102240	0
478-A-EK7	Illumina Miseq	32	1614151	281229	38.91	128668	0
478-A-EK8	Illumina Miseq	32	1615267	323803	38.9	130784	0
478-A-EK9	Illumina Miseq	38	1615630	234484	38.9	114054	0
478-C-EK10	Illumina Miseq	39	1615292	215696	38.9	102172	0
478-C-EK1	Illumina Miseq	30	1615324	236208	38.9	140958	0
478-C-EK2	Illumina Miseq	31	1614681	323875	38.9	129241	0
478-C-EK3	Illumina Miseq	35	1615246	323747	38.9	108683	0
478-C-EK4	Illumina Miseq	43	1617481	234505	38.9	115646	0
478-C-EK5	Illumina Miseq	38	1617111	234501	38.9	108881	0
478-C-EK6	Illumina Miseq	37	1615139	234503	38.9	108191	0
478-C-EK7	Illumina Miseq	43	1616189	202098	38.9	107207	0
478-C-EK8	Illumina Miseq	36	1613604	155754	38.91	107285	0
478-C-EK9	Illumina Miseq	36	1615322	323796	38.9	115490	0
479-A2-EK1	Illumina Miseq	28	1636393	238968	38.84	122860	0
479-A2-EK2	Illumina Miseq	29	1636352	277512	38.84	98012	0
479-A2-EK3	Illumina Miseq	29	1637350	336672	38.84	99453	0
479-A2-EK4-SMRT	PacBio Sequel	1	1636444	1636444	38.87	1636444	0
479-A2-EK5	Illumina Miseq	36	1638322	277221	38.84	99384	0
479-A-EK10	Illumina Miseq	30	1637214	336666	38.84	99377	0
479-A-EK1	Illumina Miseq	28	1637807	308240	38.84	160442	0
479-A-EK2	Illumina Miseq	29	1638204	229542	38.84	99466	0
479-A-EK3	Illumina Miseq	22	1638309	338442	38.84	305028	0
479-A-EK4	Illumina Miseq	34	1635342	240083	38.84	96171	0
479-A-EK5	Illumina Miseq	29	1637497	298640	38.83	122745	0
479-A-EK6	Illumina Miseq	29	1636770	307969	38.84	145947	0
479-A-EK7	Illumina Miseq	36	1638171	137332	38.84	100305	0
479-A-EK8	Illumina Miseq	32	1638393	240698	38.84	98737	0
479-A-EK9	Illumina Miseq	31	1637719	249444	38.84	101243	0.61
479-C2-EK1	Illumina Miseq	41	1637885	336753	38.84	149596	0
479-C2-EK2-SMRT	PacBio RSII	1	1637783	1637783	38.86	1637783	0
479-C2-EK3	Illumina Miseq	44	1638418	258989	38.84	96065	0
479-C2-EK4	Illumina Miseq	26	1646696	243182	38.84	109503	0
479-C2-EK5	Illumina Miseq	31	1636943	336749	38.84	160714	0
479-C-EK10	Illumina Miseq	34	1638686	240851	38.84	96111	10.44
479-C-EK1	Illumina Miseq	26	1637426	308237	38.84	109062	0
479-C-EK2-SMRT	PacBio RSII	1	1638022	1638022	38.87	1638022	0
479-C-EK3	Illumina Miseq	27	1638069	300381	38.84	160429	0
479-C-EK4	Illumina Miseq	32	1638991	308269	38.84	160846	0
479-C-EK5	Illumina Miseq	26	1638179	323970	38.84	218464	19.12
479-C-EK6	Illumina Miseq	27	1638652	308094	38.83	134030	0
479-C-EK7	Illumina Miseq	36	1639481	336729	38.84	165409	0
479-C-EK8	Illumina Miseq	36	1640540	238945	38.84	148933	0
479-C-EK9	Illumina Miseq	28	1638975	238758	38.84	109520	0
5-A-EK10	Illumina Miseq	46	1580778	207638	38.97	82109	0
5-A-EK1-SMRT	PacBio RSII	1	1596986	1596986	38.97	1596986	0
5-A-EK2	Illumina Miseq	50	1581219	297855	38.96	64084	0
5-A-EK3	Illumina Miseq	46	1580557	306604	38.97	80726	0
5-A-EK4	Illumina Miseq	45	1580444	306620	38.96	64070	0
5-A-EK5	Illumina Miseq	50	1581088	222929	38.96	62263	0
5-A-EK6	Illumina Miseq	48	1576507	306658	38.97	64009	0
5-A-EK7	Illumina Miseq	43	1576082	306660	38.96	64009	0
5-A-EK8	Illumina Miseq	41	1576676	335291	38.96	82098	0
5-A-EK9	Illumina Miseq	43	1575964	306653	38.96	64009	0
5-C-EK10	Illumina Miseq	45	1579485	306707	38.96	82267	0.63
5-C-EK1	Illumina Miseq	45	1578925	306696	38.96	65296	0
5-C-EK2	Illumina Miseq	44	1579085	306784	38.96	79499	0
5-C-EK3	Illumina Miseq	44	1579605	306710	38.96	79386	0
5-C-EK4	Illumina Miseq	44	1578328	335444	38.96	79364	0
5-C-EK5	Illumina Miseq	49	1584054	207638	38.95	62298	0
5-C-EK6	Illumina Miseq	44	1576513	335294	38.96	82098	0
5-C-EK7	Illumina Miseq	46	1579354	306769	38.96	79579	0
5-C-EK8	Illumina Miseq	52	1580753	306725	38.96	64963	0
5-C-EK9	Illumina Miseq	43	1577573	181759	38.96	80719	0
5-F-EK10	Illumina Miseq	53	1579807	207567	38.96	62391	0
5-F-EK1	Illumina Miseq	54	1579983	297957	38.96	64188	0
5-F-EK2	Illumina Miseq	53	1581682	124841	38.97	64084	0
5-F-EK3	Illumina Miseq	51	1580724	306693	38.96	64857	0
5-F-EK4	Illumina Miseq	47	1580459	306689	38.96	60477	0
5-F-EK5	Illumina Miseq	59	1583140	306739	38.96	64200	0
5-F-EK6	Illumina Miseq	45	1581014	306723	38.96	80604	0
5-F-EK7	Illumina Miseq	53	1580611	335366	38.96	80352	0
5-F-EK8	Illumina Miseq	50	1581249	222869	38.96	62430	0
5-F-EK9	Illumina Miseq	53	1580582	222959	38.96	60032	0
