# Supplementary material for: Within-host evolution of Helicobacter pylori shaped by niche-specific adaptation, intragastric migrations and selective sweeps
Source: Nat Commun. 2019 May 22;10:2273. doi: 10.1038/s41467-019-10050-1 (PMC6531487; doi:10.1038/s41467-019-10050-1)
Supplement: Supplementary file 6 — Supplementary Data 2 [file 41467_2019_10050_MOESM6_ESM.xlsx]

## Sheet: Supplemental Data 2
Supplemental Data 2 High-frequency host-variable genes within 10 H. pylori populations
Counts	LocusTag	Gene	Product	Functional class	Functional subclass
10	HP_0913	hopB	outer membrane protein (omp21)	Cell envelope	Outer membrane proteins
10	HP_1157	hopL	outer membrane protein (omp26)	Cell envelope	Outer membrane proteins
9	HP_0099	tlpA	methyl-accepting chemotaxis protein	Cellular processes	Chemotaxis and motility
9	HP_0289	ImaA	immunomodulatory autotransporter protein, vacA-like protein	Cellular processes	Toxin production and resistance
9	HP_0953	-	putative uncharacterized protein	Hypothetical	H. pylori specific with no known function
8	HP_0009	hopZ	outer membrane protein (omp 1)	Cell envelope	Outer membrane proteins
8	HP_0782	hofE	outer membrane protein	Cell envelope	Outer membrane proteins
8	HP_1156	hopI	outer membrane protein (omp25)	Cell envelope	Outer membrane proteins
8	HP_0103	tlpB	methyl-accepting chemotaxis protein	Cellular processes	Chemotaxis and motility
8	HP_0599	tlpD	methyl-accepting chemotaxis protein	Cellular processes	Chemotaxis and motility
8	HP_0922	vlpC	toxin-like outer membrane protein	Cellular processes	Toxin production and resistance
8	HP_0130	-	putative uncharacterized protein	Hypothetical	H. pylori specific with no known function
8	HP_1198	rpoB	bifunctional DNA-directed RNA polymerase subunit beta-beta'	Transcription	DNA-dependent RNA polymerase
8	HP_0160	hcpD	cysteine-rich protein D	Unknown	General
8	HP_1117	hcpX	cysteine-rich protein X	Unknown	General
7	HP_0021	lpxE	lipid A 1-phosphatase	Cell envelope	Biosynthesis of surface polysaccharides and LPS
7	HP_0252	hopF	outer membrane protein (omp7)	Cell envelope	Outer membrane proteins
7	HP_0655	bamA	outer membrane protein assembly factor	Cell envelope	Outer membrane proteins
7	HP_0912	hopC	outer membrane protein (omp20)	Cell envelope	Outer membrane proteins
7	HP_0887	vacA	vacuolating cytotoxin	Cellular processes	Toxin production and resistance
7	HP_1322	-	putative uncharacterized protein	Hypothetical	H. pylori specific with no known function
7	HP_0164*	arsS	sensor histidine kinase	Regulatory functions	General
7	HP_0235	hcpE	cysteine-rich protein E	Unknown	General
6	HP_0407	bisC	biotin sulfoxide reductase	Biosynthesis of cofactors, prosthetic groups, and carriers	Biotin
6	HP_0772	amiA	N-acetylmuramoyl-L-alanine amidase	Cell envelope	Biosynthesis of murein sacculus and PG
6	HP_0805	lex2b	lipooligosaccharide 5G8 epitope biosynthesis-associated protein	Cell envelope	Biosynthesis of surface polysaccharides and LPS
6	HP_0254	hopG	outer membrane protein (omp8)	Cell envelope	Outer membrane proteins
6	HP_1453	homD	outer membrane protein	Cell envelope	Outer membrane proteins
6	HP_0392	cheAY2	chemotaxis family two-component system sensor kinase	Cellular processes	Chemotaxis and motility
6	HP_0499	pldA	phospholipase A1	Fatty acid and phospholipid metabolism	General
6	HP_0219	-	putative uncharacterized protein	Hypothetical	H. pylori specific with no known function
6	HP_0586	-	putative uncharacterized protein	Hypothetical	H. pylori specific with no known function
6	HP_1039	-	O-antigen polymerase	Hypothetical	H. pylori specific with no known function
6	HP_1021	-	orphan response regulator	Regulatory functions	General
6	HP_0818	proWX	osmoprotection protein	Transport and binding proteins	Amino acids, peptides and amines
6	HP_1251	oppB	oligopeptide ABC transporter, permease protein	Transport and binding proteins	Amino acids, peptides and amines
6	HP_1252	oppA	oligopeptide ABC transporter, periplasmic oligopeptide-binding protein	Transport and binding proteins	Amino acids, peptides and amines
6	HP_0471	kefB	glutathione-regulated potassium-efflux system protein	Transport and binding proteins	Cations
6	HP_0876	frpB1	iron-regulated outer membrane protein	Transport and binding proteins	Cations
6	HP_1400	fecA3	iron(III) dicitrate transport protein	Transport and binding proteins	Cations
Genes containing within-host NS-SNPs were cross-compared in the subset of 10 patients including fundus isolates. High-frequency host-variable genes are defined as genes containing within-host NS-SNPs in more than half of the tested populations (counts are indicated in the first column), according to a significant deviation from expected frequency of mutation (see Supplemental Figure S2). Locus ta…
