# Supplementary material for: Within-host evolution of Helicobacter pylori shaped by niche-specific adaptation, intragastric migrations and selective sweeps
Source: Nat Commun. 2019 May 22;10:2273. doi: 10.1038/s41467-019-10050-1 (PMC6531487; doi:10.1038/s41467-019-10050-1)
Supplement: Supplementary file 7 — Supplementary Data 3 [file 41467_2019_10050_MOESM7_ESM.xlsx]

## Sheet: Supplemental Data 3
Supplemental Data 3 Non-synonymous mutations associated with gastric regions in 10 H. pylori populations
Reference	Effect	Nuc1	Nuc2	AA1	AA2	Locus.Tag	Gene	Product	Fisher (uncorrected) FDR pv	Fisher (1 year ACE) FDR pv	Fisher (6 months ACE) FDR pv
24-A-EK1-SMRT	Non-Synonymous	c	t	P	L	24A1_00795	-	hypothetical protein	0.013187	0.00117597	0.013187
13-A-EK8-SMRT	Non-Synonymous	t	c	L	P	13A8_00325	rpoB	DNA-directed RNA polymerase subunit beta/beta'	9.81826e-05	2.63638e-06	2.19023e-05
19-A-EK3-SMRT	Non-Synonymous	t	c	C	R	19A3_00278	rpoB	DNA-directed RNA polymerase subunit beta/beta'	4.82814e-05	4.82814e-06	4.82814e-06
20-A-EK1-SMRT	Non-Synonymous	g	t	G	W	20A1_00328	rpoB	DNA-directed RNA polymerase subunit beta/beta'	0.000242569	0.000242569	0.000242569
21-A-EK1-SMRT	Non-Synonymous	c	t	S	L	21A1_00274	rpoB	DNA-directed RNA polymerase subunit beta/beta'	0.00275811	0.00275811	0.00275811
21-A-EK1-SMRT	Non-Synonymous	g	a	R	K	21A1_00274	rpoB	DNA-directed RNA polymerase subunit beta/beta'	0.00275811	0.00275811	0.00275811
5-A-EK1-SMRT	Non-Synonymous	t	c	S	G	5A1_01304	rpoB	DNA-directed RNA polymerase subunit beta/beta'	0.0197209	5.47238e-05	5.47238e-05
5-A-EK1-SMRT	Non-Synonymous	t	c	K	E	5A1_01304	rpoB	DNA-directed RNA polymerase subunit beta/beta'	0.149223	0.00206276	0.00206276
21-A-EK1-SMRT	Non-Synonymous	g	t	F	L	21A1_01080	ImaA	immunomodulatory autotransporter protein, vacA-like protein	0.000278882	0.000278882	0.000278882
381-A-EK4-SMRT	Non-Synonymous	t	c	N	D	381A4_01198	ImaA	immunomodulatory autotransporter protein, vacA-like protein	0.000117191	2.34382e-05	2.34382e-05
381-A-EK4-SMRT	Non-Synonymous	t	c	T	A	381A4_01198	ImaA	immunomodulatory autotransporter protein, vacA-like protein	0.000117191	2.34382e-05	2.34382e-05
5-A-EK1-SMRT	Non-Synonymous	g	a	G	E	5A1_00476	ImaA	immunomodulatory autotransporter protein, vacA-like protein	0.00569715	1.17588e-06	1.17588e-06
5-A-EK1-SMRT	Non-Synonymous	a	c	Y	S	5A1_00476	ImaA	immunomodulatory autotransporter protein, vacA-like protein	0.00569715	1.17588e-06	1.17588e-06
5-A-EK1-SMRT	Non-Synonymous	g	a	G	E	5A1_00476	ImaA	immunomodulatory autotransporter protein, vacA-like protein	0.0197209	5.47238e-05	5.47238e-05
13-A-EK8-SMRT	Non-Synonymous	t	c	V	A	13A8_00966	cagY	cag pathogenicity island protein Y VirB10-like protein	9.81826e-05	2.63638e-06	2.19023e-05
21-A-EK1-SMRT	Non-Synonymous	c	t	R	H	21A1_00556	vacA	Vacuolating cytotoxin	0.000278882	0.000278882	0.000278882
19-A-EK3-SMRT	Non-Synonymous	t	c	E	G	19A3_00317	hopL	outer membrane protein HopL	0.000385431	0.000114793	0.000114793
13-A-EK8-SMRT	Non-Synonymous	a	g	T	A	13A8_00564	cagA	cytotoxin-associated protein A	9.81826e-05	2.63638e-06	2.19023e-05
13-A-EK8-SMRT	Non-Synonymous	t	c	V	A	13A8_00564	cagA	cytotoxin-associated protein A	9.81826e-05	7.83659e-05	2.19023e-05
21-A-EK1-SMRT	Non-Synonymous	a	c	F	V	21A1_00825	hefC	Cytoplasmic pump proteins of the hefABC efflux system	0.00275811	0.00275811	0.00275811
24-A-EK1-SMRT	Non-Synonymous	t	c	D	G	24A1_01155	-	cation efflux system protein (czcA)	0.0496314	0.00703848	0.0496314
19-A-EK3-SMRT	Non-Synonymous	g	a	G	D	19A3_00727	-	hypothetical protein	4.82814e-05	4.82814e-06	4.82814e-06
23-A-EK1-SMRT	Non-Synonymous	t	g	N	T	23A1_00758	-	hypothetical protein	4.73565e-05	4.73565e-05	4.73565e-05
23-A-EK1-SMRT	Non-Synonymous	t	c	R	G	23A1_01022	-	type I restriction enzyme R protein	3.92929e-07	3.92929e-07	3.92929e-07
381-A-EK4-SMRT	Non-Synonymous	a	g	R	G	381A4_00599	uvrA	excinuclease ABC subunit A	4.39466e-05	4.39466e-06	4.39466e-06
24-A-EK1-SMRT	Non-Synonymous	a	g	V	A	24A1_01379	-	D-lactate dehydrogenase (dld)	0.013187	0.00117597	0.013187
19-A-EK3-SMRT	Non-Synonymous	a	g	C	R	19A3_01083	infB	translation initiation factor IF-2	4.82814e-05	4.82814e-06	4.82814e-06
23-A-EK1-SMRT	Non-Synonymous	t	g	Y	D	23A1_00547	infB	translation initiation factor IF-2	3.92929e-07	3.92929e-07	3.92929e-07
20-A-EK1-SMRT	Non-Synonymous	g	a	G	E	20A1_00683	-	surface antigen protein	0.00940851	0.00940851	0.00940851
381-A-EK4-SMRT	Non-Synonymous	t	c	H	R	381A4_01110	ycf5	cytochrome c biogenesis protein	0.000117191	2.34382e-05	2.34382e-05
19-A-EK3-SMRT	Non-Synonymous	a	g	*	W	19A3_01641	fecA3	iron(III) dicitrate transport protein (fecA)	4.82814e-05	4.82814e-06	4.82814e-06
13-A-EK8-SMRT	Non-Synonymous	c	t	G	E	13A8_00250	-	NADH dehydrogenase subunit G	0.00302251	0.000406126	0.0012279
21-A-EK1-SMRT	Non-Synonymous	g	a	G	D	21A1_00050	-	hypothetical protein	1.63996e-06	1.63996e-06	1.63996e-06
21-A-EK1-SMRT	Non-Synonymous	g	a	D	N	21A1_01341	-	ATP-dependent protease La	0.00275811	0.00275811	0.00275811
13-A-EK8-SMRT	Non-Synonymous	g	a	A	V	13A8_01443	-	adenine/cytosine DNA methyltransferase	9.81826e-05	2.63638e-06	2.19023e-05
21-A-EK1-SMRT	Non-Synonymous	a	g	I	T	21A1_00739	gyrA	DNA gyrase subunit A	0.00275811	0.00275811	0.00275811
21-A-EK1-SMRT	Non-Synonymous	c	t	P	S	21A1_01074	flgL	flagellar hook-associated protein FlgL	0.00275811	0.00275811	0.00275811
5-A-EK1-SMRT	Non-Synonymous	t	c	M	V	5A1_00812	nrdA	ribonucleotide-diphosphate reductase subunit alpha	0.0378115	0.000170748	0.000170748
21-A-EK1-SMRT	Non-Synonymous	c	t	P	L	21A1_00431	-	biotin sulfoxide reductase (bisC)	0.00275811	0.00275811	0.00275811
13-A-EK8-SMRT	Non-Synonymous	a	g	V	A	13A8_00464	cheAY2	chemotaxis family two-component system sensor kinase CheA	9.81826e-05	2.63638e-06	2.19023e-05
21-A-EK1-SMRT	Non-Synonymous	t	c	H	R	21A1_00415	cheAY2	chemotaxis family two-component system sensor kinase CheA	0.00275811	0.00275811	0.00275811
24-A-EK1-SMRT	Non-Synonymous	t	g	I	R	24A1_01207	cheAY2	chemotaxis family two-component system sensor kinase CheA	0.013187	0.00117597	0.013187
381-A-EK4-SMRT	Non-Synonymous	a	g	H	R	381A4_00532	spoT	guanosine-3',5'-bis(diphosphate) 3'-pyrophosphohydrolase	4.39466e-05	4.39466e-06	4.39466e-06
20-A-EK1-SMRT	Non-Synonymous	c	t	A	T	20A1_00836	fecA2	iron complex outermembrane recepter protein	0.00940851	0.00940851	0.00940851
21-A-EK1-SMRT	Non-Synonymous	t	c	K	R	21A1_00190	pflA	flagellar functional protein	1.63996e-06	1.63996e-06	1.63996e-06
5-A-EK1-SMRT	Non-Synonymous	t	c	S	P	5A1_01387	pflA	flagellar functional protein	0.149223	0.00206276	0.00206276
19-A-EK3-SMRT	Non-Synonymous	a	g	I	M	19A3_00253	imp	role in outermembrane permeability	0.000231061	2.41407e-05	2.41407e-05
20-A-EK1-SMRT	Non-Synonymous	g	t	R	L	20A1_00304	imp	role in outermembrane permeability	0.000242569	0.000242569	0.000242569
20-A-EK1-SMRT	Non-Synonymous	c	t	R	C	20A1_00130	res_1	putative type III restriction enzyme R protein	0.000242569	0.000242569	0.000242569
23-A-EK1-SMRT	Non-Synonymous	g	a	M	I	23A1_01603	homD	outer membrane protein HomD	5.77942e-05	5.77942e-05	5.77942e-05
13-A-EK8-SMRT	Non-Synonymous	a	g	Y	C	13A8_01579	-	type I restriction enzyme M protein (hsdM)	9.81826e-05	2.63638e-06	2.19023e-05
13-A-EK8-SMRT	Non-Synonymous	t	c	F	L	13A8_00381	recF_1	DNA replication and repair protein RecF	0.00291525	7.83659e-05	0.0006483
23-A-EK1-SMRT	Non-Synonymous	a	g	Y	H	23A1_01580	-	ATP-binding protein	3.92929e-07	3.92929e-07	3.92929e-07
21-A-EK1-SMRT	Non-Synonymous	a	g	I	T	21A1_00317	hopI	outer membrane protein HopI	0.00275811	0.00275811	0.00275811
21-A-EK1-SMRT	Non-Synonymous	t	c	E	G	21A1_00317	hopI	outer membrane protein HopI	0.00275811	0.00275811	0.00275811
24-A-EK1-SMRT	Non-Synonymous	t	c	V	A	24A1_01308	hopI	outer membrane protein HopI	0.013187	0.00117597	0.013187
13-A-EK8-SMRT	Non-Synonymous	a	g	E	G	13A8_01251	hopM	outer membrane protein	9.81826e-05	2.63638e-06	2.19023e-05
13-A-EK8-SMRT	Non-Synonymous	a	g	R	G	13A8_01251	hopM	outer membrane protein	0.00302251	0.000406126	0.0012279
5-A-EK1-SMRT	Non-Synonymous	g	a	H	Y	5A1_00412	hopM	outer membrane protein HopM	0.00569715	1.17588e-06	1.17588e-06
20-A-EK1-SMRT	Non-Synonymous	a	g	K	E	20A1_00277	babB	outer membrane protein (omp19)	0.00940851	0.00940851	0.00940851
24-A-EK1-SMRT	Non-Synonymous	c	t	R	K	24A1_00243	rpoD	RNA polymerase sigma factor RpoD	0.013187	0.00117597	0.013187
381-A-EK4-SMRT	Non-Synonymous	a	g	N	D	381A4_01399	rpoD	RNA polymerase sigma factor RpoD	0.000117191	2.34382e-05	2.34382e-05
381-A-EK4-SMRT	Non-Synonymous	t	c	V	A	381A4_01399	rpoD	RNA polymerase sigma factor RpoD	0.000117191	2.34382e-05	2.34382e-05
20-A-EK1-SMRT	Non-Synonymous	c	t	S	N	20A1_00920	babC	outer membrane protein	1.45032e-05	1.45032e-05	1.45032e-05
20-A-EK1-SMRT	Non-Synonymous	t	c	N	D	20A1_00920	babC	outer membrane protein	1.45032e-05	1.45032e-05	1.45032e-05
20-A-EK1-SMRT	Non-Synonymous	c	t	E	K	20A1_00920	babC	outer membrane protein	1.45032e-05	1.45032e-05	1.45032e-05
20-A-EK1-SMRT	Non-Synonymous	a	g	I	T	20A1_00920	babC	outer membrane protein	0.000242569	0.000242569	0.000242569
20-A-EK1-SMRT	Non-Synonymous	t	g	K	Q	20A1_00920	babC	outer membrane protein	0.00291259	0.00291259	0.00291259
24-A-EK1-SMRT	Non-Synonymous	c	t	S	N	24A1_00870	feoB	iron(II) transport protein	0.013187	0.00117597	0.013187
21-A-EK1-SMRT	Non-Synonymous	a	g	N	D	21A1_00440	-	mechanosensitive ion channel family protein	1.63996e-06	1.63996e-06	1.63996e-06
21-A-EK1-SMRT	Non-Synonymous	t	c	V	A	21A1_00440	-	mechanosensitive ion channel family protein	0.00275811	0.00275811	0.00275811
24-A-EK1-SMRT	Non-Synonymous	t	c	T	A	24A1_00163	hopZ	outer membrane protein HopZ	0.013187	0.00117597	0.013187
381-A-EK4-SMRT	Non-Synonymous	g	a	A	T	381A4_01487	hopZ	outer membrane protein HopZ	4.39466e-05	4.39466e-06	4.39466e-06
381-A-EK4-SMRT	Non-Synonymous	g	a	E	K	381A4_01487	hopZ	outer membrane protein HopZ	4.39466e-05	4.39466e-06	4.39466e-06
21-A-EK1-SMRT	Non-Synonymous	g	a	T	I	21A1_00419	-	3-octaprenyl-4-hydroxybenzoate carboxy-lyase	0.00275811	0.00275811	0.00275811
5-A-EK1-SMRT	Non-Synonymous	t	g	Y	D	5A1_01157	-	3-octaprenyl-4-hydroxybenzoate carboxy-lyase	0.149223	0.00206276	0.00206276
13-A-EK8-SMRT	Non-Synonymous	g	a	R	K	13A8_00405	flgK	flagellar hook-associated protein FlgK	9.81826e-05	2.63638e-06	2.19023e-05
21-A-EK1-SMRT	Non-Synonymous	g	t	G	C	21A1_00007	recG	ATP-dependent DNA helicase RecG	0.00275811	0.00275811	0.00275811
13-A-EK8-SMRT	Non-Synonymous	c	t	G	S	13A8_00890	-	putative ATPase	9.81826e-05	2.63638e-06	2.19023e-05
21-A-EK1-SMRT	Non-Synonymous	t	c	T	A	21A1_01024	lepA	GTP-binding protein LepA	0.00275811	0.00275811	0.00275811
13-A-EK8-SMRT	Non-Synonymous	a	c	K	Q	13A8_00733	sabA	sialic acid-binding adhesin SabA	9.81826e-05	2.63638e-06	2.19023e-05
13-A-EK8-SMRT	Non-Synonymous	g	a	G	D	13A8_00733	sabA	sialic acid-binding adhesin SabA	0.00302251	0.000406126	0.0012279
23-A-EK1-SMRT	Non-Synonymous	a	g	T	A	23A1_00806	hyaB	hydrogenase large chain	3.92929e-07	3.92929e-07	3.92929e-07
23-A-EK1-SMRT	Non-Synonymous	g	a	G	S	23A1_00764	-	putative glycosyl transferase	3.92929e-07	3.92929e-07	3.92929e-07
13-A-EK8-SMRT	Non-Synonymous	c	t	D	N	13A8_00311	hetA	ABC transporter ATP-binding protein	9.81826e-05	2.63638e-06	2.19023e-05
23-A-EK1-SMRT	Non-Synonymous	a	g	H	R	23A1_01379	hetA	ABC transporter ATP-binding protein	3.92929e-07	3.92929e-07	3.92929e-07
19-A-EK3-SMRT	Non-Synonymous	t	c	V	A	19A3_01593	pbp2	penicillin-binding protein 2	4.82814e-05	4.82814e-06	4.82814e-06
21-A-EK1-SMRT	Non-Synonymous	t	c	S	P	21A1_01439	pbp2	penicillin-binding protein 2	1.58748e-05	1.58748e-05	1.58748e-05
23-A-EK1-SMRT	Non-Synonymous	a	g	I	T	23A1_00132	pbp2	penicillin-binding protein 2	3.92929e-07	3.92929e-07	3.92929e-07
19-A-EK3-SMRT	Non-Synonymous	a	c	K	Q	19A3_00853	sabB	outer membrane protein	0.0020957	0.000674538	0.000674538
5-A-EK1-SMRT	Non-Synonymous	a	g	Y	H	5A1_00424	proS	prolyl-tRNA synthetase	0.149223	0.00206276	0.00206276
21-A-EK1-SMRT	Non-Synonymous	c	t	D	N	21A1_01511	traG	conjugal transfer protein (traG)	0.00275811	0.00275811	0.00275811
19-A-EK3-SMRT	Non-Synonymous	a	g	H	R	19A3_01420	tlpB	methyl-accepting chemotaxis protein (tlpB)	0.000238506	2.60865e-05	2.60865e-05
21-A-EK1-SMRT	Non-Synonymous	c	t	A	V	21A1_01258	tlpB	methyl-accepting chemotaxis protein (tlpB)	0.000278882	0.000278882	0.000278882
19-A-EK3-SMRT	Non-Synonymous	c	t	S	F	19A3_00565	hofG	outer membrane protein	4.82814e-05	4.82814e-06	4.82814e-06
13-A-EK8-SMRT	Non-Synonymous	c	t	V	I	13A8_01008	hofC	hof family outer membrane protein	0.000443734	0.000284729	0.00192027
20-A-EK1-SMRT	Non-Synonymous	c	t	V	I	20A1_01022	hofC	hof family outer membrane protein	0.00291259	0.00291259	0.00291259
21-A-EK1-SMRT	Non-Synonymous	t	c	T	A	21A1_01010	msbA	multidrug resistance protein	0.00275811	0.00275811	0.00275811
381-A-EK4-SMRT	Non-Synonymous	c	t	A	T	381A4_01350	lctP	L-lactate permease (lctP)	0.000117191	2.34382e-05	2.34382e-05
20-A-EK1-SMRT	Non-Synonymous	g	a	R	C	20A1_01269	-	sodium-dependent transporter	0.000242569	0.000242569	0.000242569
19-A-EK3-SMRT	Non-Synonymous	a	g	V	A	19A3_01190	ftsH_2	cell division protein FtsH3	0.000385431	0.000114793	0.000114793
21-A-EK1-SMRT	Non-Synonymous	a	g	V	A	21A1_01083	ftsH_2	cell division protein FtsH3	0.00275811	0.00275811	0.00275811
21-A-EK1-SMRT	Non-Synonymous	t	c	T	A	21A1_01083	ftsH_2	cell division protein FtsH3	0.00275811	0.00275811	0.00275811
13-A-EK8-SMRT	Non-Synonymous	a	g	T	A	13A8_00964	-	cag pathogenicity island protein (cag9)	9.81826e-05	2.63638e-06	2.19023e-05
20-A-EK1-SMRT	Non-Synonymous	t	c	N	S	20A1_01201	-	mechanosensitive ion channel protein	0.00940851	0.00940851	0.00940851
13-A-EK8-SMRT	Non-Synonymous	t	c	T	A	13A8_00469	serA	D-3-phosphoglycerate dehydrogenase	9.81826e-05	2.63638e-06	2.19023e-05
23-A-EK1-SMRT	Non-Synonymous	a	g	D	G	23A1_00994	-	ABC transporter permease; betaine/proline/choline transporter; membrane protein	4.24363e-05	4.24363e-05	4.24363e-05
23-A-EK1-SMRT	Non-Synonymous	t	g	K	Q	23A1_00932	-	phosphodiesterase	3.92929e-07	3.92929e-07	3.92929e-07
13-A-EK8-SMRT	Non-Synonymous	g	a	E	K	13A8_00800	hofF	outer membrane protein HofF	9.81826e-05	2.63638e-06	2.19023e-05
20-A-EK1-SMRT	Non-Synonymous	t	c	T	A	20A1_01555	recN	DNA repair protein RecN	1.45032e-05	1.45032e-05	1.45032e-05
19-A-EK3-SMRT	Non-Synonymous	t	c	N	S	19A3_00568	hopC	outer membrane protein HopC	0.00806079	0.00355517	0.00355517
381-A-EK4-SMRT	Non-Synonymous	t	c	F	L	381A4_00966	hopC	outer membrane protein HopC	0.000117191	2.34382e-05	2.34382e-05
13-A-EK8-SMRT	Non-Synonymous	t	c	V	A	13A8_00621	flaA	flagellin A	9.81826e-05	2.63638e-06	2.19023e-05
21-A-EK1-SMRT	Non-Synonymous	c	t	G	S	21A1_00831	flaA	flagellin A	0.000278882	0.000278882	0.000278882
21-A-EK1-SMRT	Non-Synonymous	c	t	G	S	21A1_00831	flaA	flagellin A	0.00275811	0.00275811	0.00275811
23-A-EK1-SMRT	Non-Synonymous	t	g	N	H	23A1_00587	hsdM1	type I restriction enzyme M protein	4.64147e-06	4.64147e-06	4.64147e-06
13-A-EK8-SMRT	Non-Synonymous	a	g	H	R	13A8_01303	-	phospholipase D	9.81826e-05	2.63638e-06	2.19023e-05
23-A-EK1-SMRT	Non-Synonymous	t	c	N	D	23A1_00341	-	phospholipase D	4.64147e-06	4.64147e-06	4.64147e-06
20-A-EK1-SMRT	Non-Synonymous	g	a	A	T	20A1_00695	-	type II R-M system protein	0.000242569	0.000242569	0.000242569
13-A-EK8-SMRT	Non-Synonymous	a	g	R	G	13A8_01227	oppD	oligopeptide ABC transporter ATP-binding protein (oppD)	0.00302251	0.000406126	0.0012279
23-A-EK1-SMRT	Non-Synonymous	c	a	H	N	23A1_01116	hopB	outer membrane protein HopB	3.92929e-07	3.92929e-07	3.92929e-07
24-A-EK1-SMRT	Non-Synonymous	a	g	N	S	24A1_01099	hopB	outer membrane protein HopB	0.00432376	0.000427625	0.00432376
24-A-EK1-SMRT	Non-Synonymous	g	a	R	H	24A1_01099	hopB	outer membrane protein HopB	0.013187	0.00117597	0.013187
24-A-EK1-SMRT	Non-Synonymous	g	a	E	K	24A1_01099	hopB	outer membrane protein HopB	0.013187	0.00117597	0.013187
19-A-EK3-SMRT	Non-Synonymous	c	t	H	Y	19A3_00799	glnA	glutamine synthetase (glnA)	0.00806079	0.00355517	0.00355517
381-A-EK4-SMRT	Non-Synonymous	a	g	T	A	381A4_01034	-	peptidyl-prolylcis-transisomerase D	0.000117191	2.34382e-05	2.34382e-05
13-A-EK8-SMRT	Non-Synonymous	g	c	T	R	13A8_01230	deaD	ATP-dependent RNA helicase	0.00302251	0.000406126	0.0012279
381-A-EK4-SMRT	Non-Synonymous	a	g	C	R	381A4_01240	deaD	ATP-dependent RNA helicase	0.000117191	2.34382e-05	2.34382e-05
13-A-EK8-SMRT	Non-Synonymous	a	g	L	P	13A8_01414	horA	reminiscent outer membrane protein HorA	9.81826e-05	2.63638e-06	2.19023e-05
5-A-EK1-SMRT	Non-Synonymous	a	g	C	R	5A1_00625	-	hypothetical protein	0.149223	0.00206276	0.00206276
19-A-EK3-SMRT	Non-Synonymous	t	c	K	E	19A3_00307	hofH	outer membrane protein HofH	0.000385431	0.000114793	0.000114793
19-A-EK3-SMRT	Non-Synonymous	t	c	E	G	19A3_00307	hofH	outer membrane protein HofH	0.0020957	0.000674538	0.000674538
19-A-EK3-SMRT	Non-Synonymous	t	c	K	E	19A3_00575	-	flagellar control protein	0.0020957	0.000674538	0.000674538
19-A-EK3-SMRT	Non-Synonymous	t	c	H	R	19A3_00705	hefA	outer-membrane protein of the hefABC efflux system	0.0020957	0.000674538	0.000674538
23-A-EK1-SMRT	Non-Synonymous	t	c	L	S	23A1_00405	hopF	Outer membrane protein HopF, putative signal peptide	4.64147e-06	4.64147e-06	4.64147e-06
21-A-EK1-SMRT	Non-Synonymous	c	a	P	T	21A1_00002	comH	DNA transformation competence protein ComH	0.000278882	0.000278882	0.000278882
381-A-EK4-SMRT	Non-Synonymous	t	c	H	R	381A4_01477	-	putative lipoprotein	0.000117191	2.34382e-05	2.34382e-05
13-A-EK8-SMRT	Non-Synonymous	t	c	K	E	13A8_00742	-	ATP/GTP binding protein	9.81826e-05	2.63638e-06	2.19023e-05
23-A-EK1-SMRT	Non-Synonymous	a	g	L	P	23A1_01545	clpX	ATP-dependent protease ATP-binding subunit ClpX	3.92929e-07	3.92929e-07	3.92929e-07
21-A-EK1-SMRT	Non-Synonymous	a	g	S	G	21A1_00283	hisS	histidyl-tRNA synthetase	0.00275811	0.00275811	0.00275811
21-A-EK1-SMRT	Non-Synonymous	a	g	V	A	21A1_00899	-	putative outer membrane protein	0.00275811	0.00275811	0.00275811
13-A-EK8-SMRT	Non-Synonymous	c	t	L	F	13A8_00097	-	putative CagY like protein	9.81826e-05	2.63638e-06	2.19023e-05
13-A-EK8-SMRT	Non-Synonymous	g	a	T	I	13A8_00618	tlpD	hemolysin secretion protein precursor (hylB)	0.00302251	0.000406126	0.0012279
23-A-EK1-SMRT	Non-Synonymous	a	g	K	E	23A1_00427	addB	ATP-dependent nuclease	3.92929e-07	3.92929e-07	3.92929e-07
21-A-EK1-SMRT	Non-Synonymous	t	c	T	A	21A1_00791	gltX_1	glutamylglutaminyl-tRNA synthetase	0.00275811	0.00275811	0.00275811
23-A-EK1-SMRT	Non-Synonymous	c	a	D	Y	23A1_00185	gltA	type II citrate synthase	4.64147e-06	4.64147e-06	4.64147e-06
20-A-EK1-SMRT	Non-Synonymous	c	t	A	V	20A1_00153	-	integral membrane protein	0.000242569	0.000242569	0.000242569
13-A-EK8-SMRT	Non-Synonymous	t	c	Y	H	13A8_00397	tolB	translocation protein TolB	9.81826e-05	2.63638e-06	2.19023e-05
21-A-EK1-SMRT	Non-Synonymous	c	t	A	V	21A1_00185	trpC	bifunctional indole-3-glycerol phosphate synthase/phosphoribosylanthranilate isomerase	1.63996e-06	1.63996e-06	1.63996e-06
21-A-EK1-SMRT	Non-Synonymous	t	c	T	A	21A1_00768	glpC	glycerol-3-phosphate dehydrogenase	0.00275811	0.00275811	0.00275811
19-A-EK3-SMRT	Non-Synonymous	g	a	H	Y	19A3_01089	-	metalloendopeptidase related membrane protein	0.00769747	0.00253352	0.00253352
23-A-EK1-SMRT	Non-Synonymous	a	g	Y	C	23A1_00541	-	metalloendopeptidase related membrane protein	3.92929e-07	3.92929e-07	3.92929e-07
20-A-EK1-SMRT	Non-Synonymous	c	t	G	D	20A1_01075	-	putative O-antigen polymerase	1.45032e-05	1.45032e-05	1.45032e-05
13-A-EK8-SMRT	Non-Synonymous	g	c	D	H	13A8_01023	kefB	sodium/hydrogen exchanger	0.00136581	0.000722775	0.00545366
21-A-EK1-SMRT	Non-Synonymous	a	g	T	A	21A1_00931	kefB	sodium/hydrogen exchanger	0.00275811	0.00275811	0.00275811
23-A-EK1-SMRT	Non-Synonymous	t	c	Q	R	23A1_01023	prrB	anti-codon nuclease masking agent (prrB)	3.92929e-07	3.92929e-07	3.92929e-07
13-A-EK8-SMRT	Non-Synonymous	t	c	C	R	13A8_00147	comE	DNA transfer protein ComE	9.81826e-05	2.63638e-06	2.19023e-05
21-A-EK1-SMRT	Non-Synonymous	t	c	H	R	21A1_01327	comE	DNA transfer protein ComE	1.63996e-06	1.63996e-06	1.63996e-06
21-A-EK1-SMRT	Non-Synonymous	t	c	H	R	21A1_00775	surA	Chaperone SurA	0.00275811	0.00275811	0.00275811
21-A-EK1-SMRT	Non-Synonymous	a	g	V	A	21A1_00651	-	lipoprotein release system transmembrane protein	0.00275811	0.00275811	0.00275811
19-A-EK3-SMRT	Non-Synonymous	a	g	M	T	19A3_00403	-	zinc-metallo protease (YJR117W)	0.0020957	0.000674538	0.000674538
381-A-EK4-SMRT	Non-Synonymous	t	c	T	A	381A4_00995	dadA	D-amino acid dehydrogenase subunit	0.000117191	2.34382e-05	2.34382e-05
21-A-EK1-SMRT	Non-Synonymous	c	t	R	K	21A1_01134	gsp	glutathionylspermidine synthase	0.00275811	0.00275811	0.00275811
19-A-EK3-SMRT	Non-Synonymous	c	t	A	V	19A3_00443	capJ	type 1 capsular polysaccharide biosynthesis protein J	0.0065017	0.000674538	0.000674538
20-A-EK1-SMRT	Non-Synonymous	g	t	E	D	20A1_00727	-	response regulator	0.000242569	0.000242569	0.000242569
24-A-EK1-SMRT	Non-Synonymous	t	g	S	A	24A1_00649	-	cag pathogenicity island protein (cag20)	0.013187	0.00117597	0.013187
21-A-EK1-SMRT	Non-Synonymous	t	c	V	A	21A1_00043	-	ABC transporter permease	0.00275811	0.00275811	0.00275811
19-A-EK3-SMRT	Non-Synonymous	t	c	S	G	19A3_00810	-	phospholipase A1 precursor (DR-phospholipase A)	4.82814e-05	4.82814e-06	4.82814e-06
20-A-EK1-SMRT	Non-Synonymous	c	t	A	T	20A1_01009	-	phospholipase A1 precursor (DR-phospholipase A)	0.000242569	0.000242569	0.000242569
23-A-EK1-SMRT	Non-Synonymous	a	g	N	D	23A1_00672	-	phospholipase A1 precursor (DR-phospholipase A)	3.92929e-07	3.92929e-07	3.92929e-07
21-A-EK1-SMRT	Non-Synonymous	g	a	R	H	21A1_00481	-	3-deoxy-D-manno-octulosonic-acid transferase	0.00275811	0.00275811	0.00275811
21-A-EK1-SMRT	Non-Synonymous	a	g	D	G	21A1_00666	-	oxidoreductase	0.00275811	0.00275811	0.00275811
21-A-EK1-SMRT	Non-Synonymous	a	g	T	A	21A1_01132	hcpE	Cysteine-rich protein E; beta-lactamase HcpE	1.63996e-06	1.63996e-06	1.63996e-06
21-A-EK1-SMRT	Non-Synonymous	a	g	H	R	21A1_01132	hcpE	Cysteine-rich protein E; beta-lactamase HcpE	0.000278882	0.000278882	0.000278882
381-A-EK4-SMRT	Non-Synonymous	t	g	V	G	381A4_01252	hcpE	Cysteine-rich protein E; beta-lactamase HcpE	4.39466e-05	4.39466e-06	4.39466e-06
19-A-EK3-SMRT	Non-Synonymous	a	g	F	L	19A3_01210	pyrC	dihydroorotase (pyrC)	4.82814e-05	4.82814e-06	4.82814e-06
13-A-EK8-SMRT	Non-Synonymous	c	t	L	F	13A8_00042	-	ABC-2 type transport system permease protein	0.00302251	0.000406126	0.0012279
21-A-EK1-SMRT	Non-Synonymous	a	g	N	D	21A1_00102	-	ribosomal RNA large subunit methyltransferase N	0.00275811	0.00275811	0.00275811
21-A-EK1-SMRT	Non-Synonymous	a	g	N	S	21A1_00835	bioF	8-amino-7-oxononanoate synthase	1.63996e-06	1.63996e-06	1.63996e-06
19-A-EK3-SMRT	Non-Synonymous	t	c	K	R	19A3_00369	adhA	NADP-dependent alcohol dehydrogenase	0.000385431	0.000114793	0.000114793
23-A-EK1-SMRT	Non-Synonymous	c	a	S	R	23A1_00738	-	autoinducer-2 Exporter (AI-2E)	3.92929e-07	3.92929e-07	3.92929e-07
20-A-EK1-SMRT	Non-Synonymous	c	a	Q	K	20A1_00337	-	hypothetical protein	0.000242569	0.000242569	0.000242569
23-A-EK1-SMRT	Non-Synonymous	t	c	V	A	23A1_01177	-	hypothetical protein	4.64147e-06	4.64147e-06	4.64147e-06
13-A-EK8-SMRT	Non-Synonymous	t	c	R	G	13A8_00368	murG	undecaprenyldiphospho-muramoylpentapeptide beta-N- acetylglucosaminyltransferase	9.81826e-05	2.63638e-06	2.19023e-05
5-A-EK1-SMRT	Non-Synonymous	c	t	L	F	5A1_01257	murG	undecaprenyldiphospho-muramoylpentapeptide beta-N- acetylglucosaminyltransferase	0.149223	0.00206276	0.00206276
21-A-EK1-SMRT	Non-Synonymous	a	g	N	S	21A1_01161	-	lipopolysaccharide biosynthesis protein	0.000278882	0.000278882	0.000278882
21-A-EK1-SMRT	Non-Synonymous	g	a	A	V	21A1_01335	mreB	rod shape-determining protein MreB	1.63996e-06	1.63996e-06	1.63996e-06
5-A-EK1-SMRT	Non-Synonymous	a	g	V	A	5A1_01486	mreB	rod shape-determining protein MreB	0.149223	0.00206276	0.00206276
5-A-EK1-SMRT	Non-Synonymous	g	a	V	I	5A1_01191	-	integral membrane protein	0.149223	0.00206276	0.00206276
23-A-EK1-SMRT	Non-Synonymous	a	c	F	L	23A1_00403	oppC	oligopeptide permease integral membrane protein	0.000347939	0.000347939	0.000347939
23-A-EK1-SMRT	Non-Synonymous	t	c	V	A	23A1_00778	hemE	uroporphyrinogen decarboxylase	4.64147e-06	4.64147e-06	4.64147e-06
19-A-EK3-SMRT	Non-Synonymous	c	a	K	N	19A3_00860	-	ATP /GTP binding protein	0.000413891	8.96655e-05	8.96655e-05
24-A-EK1-SMRT	Non-Synonymous	t	c	V	A	24A1_01196	pheS	phenylalanyl-tRNA synthetase subunit alpha	0.013187	0.00117597	0.013187
19-A-EK3-SMRT	Non-Synonymous	g	a	R	C	19A3_00457	-	hypothetical protein	0.0203811	0.0029871	0.0029871
19-A-EK3-SMRT	Non-Synonymous	a	g	H	R	19A3_00242	hemN	coproporphyrinogen III oxidase	0.0237113	0.00370043	0.00370043
5-A-EK1-SMRT	Non-Synonymous	t	g	D	A	5A1_01226	-	periplasmic protein	0.149223	0.00206276	0.00206276
13-A-EK8-SMRT	Non-Synonymous	c	t	R	C	13A8_01449	dnaK	chaperone protein dnaK	9.81826e-05	2.63638e-06	2.19023e-05
21-A-EK1-SMRT	Non-Synonymous	g	a	V	I	21A1_00119	gap	glyceraldehyde-3-phosphate dehydrogenase	0.00275811	0.00275811	0.00275811
21-A-EK1-SMRT	Non-Synonymous	a	g	N	D	21A1_00121	corA	magnesium and cobalt transport protein	0.000278882	0.000278882	0.000278882
21-A-EK1-SMRT	Non-Synonymous	c	t	R	H	21A1_01390	cheV1	chemotaxis signal transduction protein CheV	0.00275811	0.00275811	0.00275811
381-A-EK4-SMRT	Non-Synonymous	a	g	C	R	381A4_01515	metN	DL-methionine transporter ATP-binding subunit	0.000117191	2.34382e-05	2.34382e-05
19-A-EK3-SMRT	Non-Synonymous	c	t	C	Y	19A3_00692	-	family 25 glycosyl transferase	0.000238506	2.60865e-05	2.60865e-05
21-A-EK1-SMRT	Non-Synonymous	c	a	L	I	21A1_00712	tilS	tRNA(Ile)-lysidine synthase	0.000278882	0.000278882	0.000278882
23-A-EK1-SMRT	Non-Synonymous	a	g	L	S	23A1_00110	tagE	toxR-activated gene (tagE)	4.64147e-06	4.64147e-06	4.64147e-06
13-A-EK8-SMRT	Non-Synonymous	t	c	L	S	13A8_00571	-	sialidase A	0.00302251	0.000406126	0.0012279
21-A-EK1-SMRT	Non-Synonymous	g	a	E	K	21A1_00952	-	two component response regulator	0.00275811	0.00275811	0.00275811
20-A-EK1-SMRT	Non-Synonymous	g	t	V	L	20A1_00723	-	hypothetical protein	0.000242569	0.000242569	0.000242569
5-A-EK1-SMRT	Non-Synonymous	a	g	H	R	5A1_00833	-	hypothetical protein	0.149223	0.00206276	0.00206276
13-A-EK8-SMRT	Non-Synonymous	a	g	R	G	13A8_01552	tagE2	Zn-metallopeptidase, M23 family	9.81826e-05	2.63638e-06	2.19023e-05
21-A-EK1-SMRT	Non-Synonymous	t	c	H	R	21A1_01457	tagE2	Zn-metallopeptidase, M23 family	0.00083989	0.00083989	0.00083989
21-A-EK1-SMRT	Non-Synonymous	t	c	K	R	21A1_00797	hopH	outer membrane protein HopH	0.00083989	0.00083989	0.00083989
21-A-EK1-SMRT	Non-Synonymous	a	g	S	G	21A1_00340	atpG	F0F1 ATP synthase subunit gamma	9.15857e-05	9.15857e-05	9.15857e-05
21-A-EK1-SMRT	Non-Synonymous	t	c	C	R	21A1_00340	atpG	F0F1 ATP synthase subunit gamma	0.00275811	0.00275811	0.00275811
5-A-EK1-SMRT	Non-Synonymous	a	g	S	G	5A1_00499	-	ATP-binding protein	0.149223	0.00206276	0.00206276
21-A-EK1-SMRT	Non-Synonymous	g	t	N	K	21A1_01204	hcpD	cysteinyl-tRNA synthetase	1.63996e-06	1.63996e-06	1.63996e-06
21-A-EK1-SMRT	Non-Synonymous	t	c	N	D	21A1_01204	hcpD	cysteinyl-tRNA synthetase	1.63996e-06	1.63996e-06	1.63996e-06
21-A-EK1-SMRT	Non-Synonymous	t	c	S	G	21A1_01204	hcpD	cysteinyl-tRNA synthetase	1.58748e-05	1.58748e-05	1.58748e-05
21-A-EK1-SMRT	Non-Synonymous	g	a	A	V	21A1_01204	hcpD	cysteinyl-tRNA synthetase	0.00275811	0.00275811	0.00275811
23-A-EK1-SMRT	Non-Synonymous	a	g	T	A	23A1_01557	-	ribonuclease N	3.92929e-07	3.92929e-07	3.92929e-07
24-A-EK1-SMRT	Non-Synonymous	a	g	T	A	24A1_00282	horB	outer membrane protein 29	0.013187	0.00117597	0.013187
23-A-EK1-SMRT	Non-Synonymous	t	c	L	P	23A1_00543	lpxC	UDP-3-O-[3-hydroxymyristoyl] N-acetylglucosamine deacetylase	3.92929e-07	3.92929e-07	3.92929e-07
21-A-EK1-SMRT	Non-Synonymous	a	g	I	V	21A1_00095	pspA	protease IV	1.63996e-06	1.63996e-06	1.63996e-06
19-A-EK3-SMRT	Non-Synonymous	c	t	A	T	19A3_00942	-	lipooligosaccharide 5G8 epitope biosynthesis-associated protein	0.0065017	0.000674538	0.000674538
19-A-EK3-SMRT	Non-Synonymous	t	c	N	D	19A3_01395	-	hypothetical protein	0.0237113	0.00370043	0.00370043
20-A-EK1-SMRT	Non-Synonymous	c	t	G	E	20A1_01353	-	hypothetical protein	0.000242569	0.000242569	0.000242569
381-A-EK4-SMRT	Non-Synonymous	t	c	N	D	381A4_01360	-	hypothetical protein	0.000117191	2.34382e-05	2.34382e-05
13-A-EK8-SMRT	Non-Synonymous	g	a	H	Y	13A8_01081	-	outer membrane protein (hypothetical protein)	9.81826e-05	2.63638e-06	2.19023e-05
20-A-EK1-SMRT	Non-Synonymous	a	g	N	S	20A1_00576	-	methylase	1.45032e-05	1.45032e-05	1.45032e-05
19-A-EK3-SMRT	Non-Synonymous	c	t	G	D	19A3_00641	horF	outer membrane protein 9	0.000385431	0.000114793	0.000114793
21-A-EK1-SMRT	Non-Synonymous	a	c	I	S	21A1_00961	-	flagellar motor switch protein FliY	0.00275811	0.00275811	0.00275811
23-A-EK1-SMRT	Non-Synonymous	t	c	T	A	23A1_00754	-	hypothetical protein	4.64147e-06	4.64147e-06	4.64147e-06
21-A-EK1-SMRT	Non-Synonymous	a	c	W	G	21A1_01268	hsdM5	putative adenine-specific DNA-methyltransferase	1.63996e-06	1.63996e-06	1.63996e-06
381-A-EK4-SMRT	Non-Synonymous	c	t	C	Y	381A4_00481	-	lipooligosaccharide 5G8 epitope biosynthesis-associated protein (lex2B)	0.000117191	2.34382e-05	2.34382e-05
5-A-EK1-SMRT	Non-Synonymous	a	g	I	M	5A1_00961	-	lipooligosaccharide 5G8 epitope biosynthesis-associated protein (lex2B)	0.149223	0.00427286	0.00427286
13-A-EK8-SMRT	Non-Synonymous	a	g	V	A	13A8_01142	minD	cell division inhibitor	9.81826e-05	2.63638e-06	2.19023e-05
23-A-EK1-SMRT	Non-Synonymous	c	a	Q	K	23A1_00484	minD	cell division inhibitor	3.92929e-07	3.92929e-07	3.92929e-07
13-A-EK8-SMRT	Non-Synonymous	a	g	Q	R	13A8_00407	-	cysteine-rich protein X HP1117	9.81826e-05	2.63638e-06	2.19023e-05
19-A-EK3-SMRT	Non-Synonymous	g	a	A	T	19A3_00356	-	cysteine-rich protein X HP1117	0.000238506	2.60865e-05	2.60865e-05
13-A-EK8-SMRT	Non-Synonymous	c	t	P	S	13A8_00089	-	periplasmic protein	9.81826e-05	2.63638e-06	2.19023e-05
23-A-EK1-SMRT	Non-Synonymous	a	g	M	V	23A1_00987	motB	flagellar motor protein MotB	3.92929e-07	3.92929e-07	3.92929e-07
13-A-EK8-SMRT	Non-Synonymous	a	g	H	R	13A8_00541	-	putative zinc ribbon domain-containing protein	9.81826e-05	2.63638e-06	2.19023e-05
23-A-EK1-SMRT	Non-Synonymous	a	g	T	A	23A1_00598	-	molybdenum ABC transporter periplasmic molybdate-binding protein (modA)	3.92929e-07	3.92929e-07	3.92929e-07
381-A-EK4-SMRT	Non-Synonymous	a	g	T	A	381A4_00062	horJ	outer membrane protein HorJ	0.000117191	2.34382e-05	2.34382e-05
5-A-EK1-SMRT	Non-Synonymous	a	g	V	A	5A1_00810	-	integral membrane protein	0.149223	0.00206276	0.00206276
13-A-EK8-SMRT	Non-Synonymous	a	g	V	A	13A8_00466	-	UDP-2,3-diacylglucosamine hydrolase	9.81826e-05	2.63638e-06	2.19023e-05
23-A-EK1-SMRT	Non-Synonymous	t	c	L	P	23A1_00985	-	thiamin biosynthesis protein (thiF)	3.92929e-07	3.92929e-07	3.92929e-07
24-A-EK1-SMRT	Non-Synonymous	t	c	H	R	24A1_00744	fabG	3-ketoacyl-(acyl-carrier-protein) reductase	0.013187	0.00117597	0.013187
21-A-EK1-SMRT	Non-Synonymous	a	g	C	R	21A1_00963	fliA	flagellar biosynthesis sigma factor	0.00275811	0.00275811	0.00275811
381-A-EK4-SMRT	Non-Synonymous	a	g	V	A	381A4_00872	-	outer membrane protein	0.000117191	2.34382e-05	2.34382e-05
19-A-EK3-SMRT	Non-Synonymous	t	c	T	A	19A3_01009	-	CDP-diacylglycerol pyrophosphatase	0.000238506	2.60865e-05	2.60865e-05
23-A-EK1-SMRT	Non-Synonymous	t	c	T	A	23A1_00942	-	hypothetical protein	1.43631e-05	1.43631e-05	1.43631e-05
23-A-EK1-SMRT	Non-Synonymous	t	g	T	P	23A1_00256	-	hypothetical protein	3.92929e-07	3.92929e-07	3.92929e-07
23-A-EK1-SMRT	Non-Synonymous	a	c	D	E	23A1_01514	-	transporter; membrane protein	3.92929e-07	3.92929e-07	3.92929e-07
381-A-EK4-SMRT	Non-Synonymous	g	a	G	E	381A4_00190	-	transporter; membrane protein	0.000117191	2.34382e-05	2.34382e-05
21-A-EK1-SMRT	Non-Synonymous	c	t	G	S	21A1_01048	flgH	flagellar basal body L-ring protein	0.00275811	0.00275811	0.00275811
5-A-EK1-SMRT	Non-Synonymous	a	g	T	A	5A1_00510	flgH	flagellar basal body L-ring protein	0.149223	0.00206276	0.00206276
21-A-EK1-SMRT	Non-Synonymous	a	g	I	V	21A1_00661	mqnA	Chorismate dehydratase	0.00275811	0.00275811	0.00275811
21-A-EK1-SMRT	Non-Synonymous	a	g	M	V	21A1_00521	-	integral membrane protein	0.00083989	0.00083989	0.00083989
20-A-EK1-SMRT	Non-Synonymous	g	a	V	M	20A1_01318	ompR	response regulator	0.00940851	0.00940851	0.00940851
21-A-EK1-SMRT	Non-Synonymous	g	t	E	D	21A1_01200	ompR	response regulator	0.000278882	0.000278882	0.000278882
381-A-EK4-SMRT	Non-Synonymous	c	t	A	V	381A4_01323	ompR	response regulator	0.000117191	2.34382e-05	2.34382e-05
21-A-EK1-SMRT	Non-Synonymous	a	g	V	A	21A1_00974	-	two-component system regulatory protein	1.63996e-06	1.63996e-06	1.63996e-06
19-A-EK3-SMRT	Non-Synonymous	a	g	H	R	19A3_00749	-	putative inner membrane protein	0.00806079	0.00355517	0.00355517
21-A-EK1-SMRT	Non-Synonymous	g	a	R	H	21A1_00870	-	putative inner membrane protein	0.00275811	0.00275811	0.00275811
19-A-EK3-SMRT	Non-Synonymous	a	g	Y	H	19A3_00005	-	outer membrane protein (hypothetical protein)	4.82814e-05	4.82814e-06	4.82814e-06
5-A-EK1-SMRT	Non-Synonymous	a	c	M	R	5A1_00153	icfA	carbonic anhydrase (icfA)	0.0197209	5.47238e-05	5.47238e-05
13-A-EK8-SMRT	Non-Synonymous	t	c	S	G	13A8_01378	fucA	L-fuculose phosphate aldolase	9.81826e-05	2.63638e-06	2.19023e-05
21-A-EK1-SMRT	Non-Synonymous	a	g	T	A	21A1_00333	birA	biotin--protein ligase	1.63996e-06	1.63996e-06	1.63996e-06
5-A-EK1-SMRT	Non-Synonymous	a	g	Q	R	5A1_00666	-	UDP-sugar diphosphatase	0.149223	0.00206276	0.00206276
21-A-EK1-SMRT	Non-Synonymous	t	c	T	A	21A1_01135	-	flagellar motility protein	1.63996e-06	1.63996e-06	1.63996e-06
19-A-EK3-SMRT	Non-Synonymous	t	c	E	G	19A3_00716	-	tumor necrosis factor alpha-inducing protein	0.000385431	0.000114793	0.000114793
23-A-EK1-SMRT	Non-Synonymous	c	t	A	T	23A1_01159	rdxA	oxygen-insensitive NAD(P)H nitroreductase	3.92929e-07	3.92929e-07	3.92929e-07
21-A-EK1-SMRT	Non-Synonymous	a	c	W	G	21A1_00829	-	hypothetical protein	1.58748e-05	1.58748e-05	1.58748e-05
13-A-EK8-SMRT	Non-Synonymous	a	g	V	A	13A8_01220	-	secreted protein	9.81826e-05	2.63638e-06	2.19023e-05
381-A-EK4-SMRT	Non-Synonymous	t	c	T	A	381A4_00882	horD	outer membrane protein HorD	0.000117191	2.34382e-05	2.34382e-05
381-A-EK4-SMRT	Non-Synonymous	a	g	C	R	381A4_00882	horD	outer membrane protein HorD	0.000117191	2.34382e-05	2.34382e-05
21-A-EK1-SMRT	Non-Synonymous	g	a	P	S	21A1_00600	-	lipoprotein	0.00275811	0.00275811	0.00275811
21-A-EK1-SMRT	Non-Synonymous	t	c	T	A	21A1_01307	-	chaperone protein dnaK	0.00275811	0.00275811	0.00275811
20-A-EK1-SMRT	Non-Synonymous	t	c	C	R	20A1_01052	-	hypothetical protein	1.45032e-05	1.45032e-05	1.45032e-05
21-A-EK1-SMRT	Non-Synonymous	a	g	T	A	21A1_00947	-	hypothetical protein	1.63996e-06	1.63996e-06	1.63996e-06
13-A-EK8-SMRT	Non-Synonymous	g	a	A	T	13A8_01527	-	hypothetical protein	9.81826e-05	2.63638e-06	2.19023e-05
19-A-EK3-SMRT	Non-Synonymous	t	c	T	A	19A3_00572	-	putative restriction endonuclease	0.0020957	0.000674538	0.000674538
21-A-EK1-SMRT	Non-Synonymous	g	a	E	K	21A1_00636	ribA_2	GTP cyclohydrolase II	0.00275811	0.00275811	0.00275811
21-A-EK1-SMRT	Non-Synonymous	c	t	A	V	21A1_00053	ubiD	3-octaprenyl-4-hydroxybenzoate carboxy-lyase	0.00275811	0.00275811	0.00275811
23-A-EK1-SMRT	Non-Synonymous	t	g	K	N	23A1_00992	-	Endonuclease VII	4.64147e-06	4.64147e-06	4.64147e-06
13-A-EK8-SMRT	Non-Synonymous	a	g	N	S	13A8_00546	-	hypothetical protein	9.81826e-05	2.63638e-06	2.19023e-05
20-A-EK1-SMRT	Non-Synonymous	c	t	A	V	20A1_00550	-	hypothetical protein	1.38126e-05	1.38126e-05	1.38126e-05
5-A-EK1-SMRT	Non-Synonymous	t	c	T	A	5A1_01089	-	hypothetical protein	0.149223	0.00206276	0.00206276
13-A-EK8-SMRT	Non-Synonymous	c	t	E	K	13A8_00223	-	hypothetical protein	9.81826e-05	2.63638e-06	2.19023e-05
19-A-EK3-SMRT	Non-Synonymous	c	t	T	M	19A3_01545	-	lipid A 1-phosphatase	0.0237113	0.00370043	0.00370043
23-A-EK1-SMRT	Non-Synonymous	a	g	C	R	23A1_00182	-	lipid A 1-phosphatase	4.64147e-06	4.64147e-06	4.64147e-06
19-A-EK3-SMRT	Non-Synonymous	t	c	T	A	19A3_00946	fliL	flagellar basal body-associated protein FliL	4.82814e-05	4.82814e-06	4.82814e-06
23-A-EK1-SMRT	Non-Synonymous	c	t	V	M	23A1_01293	palA	peptidoglycan-associated lipoprotein	3.92929e-07	3.92929e-07	3.92929e-07
23-A-EK1-SMRT	Non-Synonymous	t	g	K	Q	23A1_00954	-	hypothetical protein	4.64147e-06	4.64147e-06	4.64147e-06
21-A-EK1-SMRT	Non-Synonymous	c	a	W	L	21A1_01118	-	hypothetical protein	0.00275811	0.00275811	0.00275811
21-A-EK1-SMRT	Non-Synonymous	t	c	T	A	21A1_00142	-	hypothetical protein	0.00275811	0.00275811	0.00275811
13-A-EK8-SMRT	Non-Synonymous	g	a	E	K	13A8_01550	-	lipoprotein	9.81826e-05	2.63638e-06	2.19023e-05
13-A-EK8-SMRT	Non-Synonymous	t	c	V	A	13A8_00455	crdS	putative two-component regulation system CdrRS, sensor component CrdS	0.00291525	7.83659e-05	0.0006483
20-A-EK1-SMRT	Non-Synonymous	c	t	S	L	20A1_00270	-	hypothetical protein	1.45032e-05	1.45032e-05	1.45032e-05
5-A-EK1-SMRT	Non-Synonymous	t	c	M	V	5A1_01363	-	hypothetical protein	0.149223	0.00206276	0.00206276
5-A-EK1-SMRT	Non-Synonymous	g	a	A	V	5A1_01472	-	hypothetical protein	0.00569715	1.17588e-06	1.17588e-06
20-A-EK1-SMRT	Non-Synonymous	g	a	M	I	20A1_00303	-	RDD family protein	0.000242569	0.000242569	0.000242569
20-A-EK1-SMRT	Non-Synonymous	g	a	R	H	20A1_01063	fur	ferric uptake regulation protein	0.000242569	0.000242569	0.000242569
5-A-EK1-SMRT	Non-Synonymous	c	t	A	V	5A1_00405	-	hypothetical protein	0.0378115	0.000170748	0.000170748
13-A-EK8-SMRT	Non-Synonymous	g	a	G	D	13A8_00173	nikR	nickel responsive regulator	9.81826e-05	2.63638e-06	2.19023e-05
13-A-EK8-SMRT	Non-Synonymous	g	a	R	K	13A8_00117	-	7-cyano-7-deazaguanine reductase	9.81826e-05	2.63638e-06	2.19023e-05
21-A-EK1-SMRT	Non-Synonymous	c	t	R	K	21A1_01357	-	7-cyano-7-deazaguanine reductase	1.63996e-06	1.63996e-06	1.63996e-06
23-A-EK1-SMRT	Non-Synonymous	g	a	D	N	23A1_01510	exbB	biopolymer transport protein (exbB)	4.64147e-06	4.64147e-06	4.64147e-06
13-A-EK8-SMRT	Non-Synonymous	t	c	K	R	13A8_00447	-	hypothetical protein	9.81826e-05	2.63638e-06	2.19023e-05
21-A-EK1-SMRT	Non-Synonymous	g	a	T	I	21A1_01380	-	universal stress global response regulator UspA	0.00275811	0.00275811	0.00275811
21-A-EK1-SMRT	Non-Synonymous	c	t	G	S	21A1_00238	-	camphor resistance protein CrcB	0.00275811	0.00275811	0.00275811
20-A-EK1-SMRT	Non-Synonymous	a	c	L	W	20A1_00190	crdA	putative copper resistance determinant CrdA	0.00940851	0.00940851	0.00940851
13-A-EK8-SMRT	Non-Synonymous	c	t	M	I	13A8_00655	-	hypothetical protein	9.81826e-05	2.63638e-06	2.19023e-05
20-A-EK1-SMRT	Non-Synonymous	t	c	H	R	20A1_00964	-	hypothetical protein	1.45032e-05	1.45032e-05	1.45032e-05
19-A-EK3-SMRT	Non-Synonymous	t	c	Y	H	19A3_00324	-	RNA-binding protein	0.000231061	2.41407e-05	2.41407e-05
19-A-EK3-SMRT	Non-Synonymous	t	c	H	R	19A3_00606	-	hypothetical protein	0.000385431	0.000114793	0.000114793
23-A-EK1-SMRT	Non-Synonymous	c	t	S	N	23A1_00717	-	cag pathogenicity island protein (cag25)	0.0011638	0.0011638	0.0011638
13-A-EK8-SMRT	Non-Synonymous	a	g	V	A	13A8_01137	-	cysteine-rich protein H	9.81826e-05	2.63638e-06	2.19023e-05
24-A-EK1-SMRT	Non-Synonymous	t	c	T	A	24A1_00017	-	frpb-like protein	0.013187	0.00117597	0.013187
19-A-EK3-SMRT	Non-Synonymous	a	g	S	P	19A3_00241	-	cytochrome c553	0.0237113	0.00370043	0.00370043
13-A-EK8-SMRT	Non-Synonymous	t	c	T	A	13A8_00087	csrA	carbon storage regulator	9.81826e-05	2.63638e-06	2.19023e-05
5-A-EK1-SMRT	Non-Synonymous	a	g	K	E	5A1_01540	csrA	carbon storage regulator	0.149223	0.00427286	0.00427286
20-A-EK1-SMRT	Non-Synonymous	a	g	*	Q	20A1_01421	-	hypothetical protein	1.45032e-05	1.45032e-05	1.45032e-05
23-A-EK1-SMRT	Non-Synonymous	t	g	N	K	23A1_00014	-	hypothetical protein	4.64147e-06	4.64147e-06	4.64147e-06
